# Supplementary material for: Crystal structure of a two-dimensional grid-type iron(II) coordination polymer: poly[[di­aqua­tetra-μ-cyanido-diargentate(I)iron(II)] trans-1,2-bis(pyridin-2-yl)ethyl­ene disolvate]
Source: Acta Crystallogr Sect E Struct Rep Online. 2014 Jul 23;70(Pt 8):107–10. doi: 10.1107/S1600536814016250 (PMC4158491; doi:10.1107/S1600536814016250)
Supplement: Supplementary file 1 [file e-70-00107-sup1.cif]

##############################################################################
#                                                                            #
# This CIF contains the data in a paper accepted for publication in          #
# Acta Crystallographica Section E. It conforms to the requirements of       #
# Notes for Authors for Acta Crystallographica Section E, and has been       #
# peer reviewed under the auspices of the IUCr Commission on Journals.       #
#                                                                            #
# Full details of the Crystallographic Information File format               #
# are given in the paper "The Crystallographic Information File (CIF):       #
# a New Standard Archive File for Crystallography" by S. R. Hall, F. H.      #
# Allen and I. D. Brown [Acta Cryst. (1991), A47, 655-685].                  #
#                                                                            #
# The current version of the core CIF dictionary is obtainable from          #
# ftp://ftp.iucr.org/pub/cif_core.dic.                                       #
#                                                                            #
# Software is freely available for graphical display of the structure(s)     #
# in this CIF. For information consult the CIF software page                 #
# http://www.iucr.org/resources/cif/software.                                #
#                                                                            #
# This file may be used for bona fide research purposes within the           #
# scientific community so long as proper attribution is given to the journal # 
# article from which it was obtained.                                        #
#                                                                            #
##############################################################################
data_I
_database_code_depnum_ccdc_archive 'CCDC 1013775'
_audit_creation_method     SHELXL-97
_journal_date_recd_electronic     2014-07-01
_journal_date_accepted     2014-07-13
_journal_name_full     'Acta Crystallographica, Section E'
_journal_year     2014
_journal_volume     70
_journal_issue      8
_journal_page_first     107
_journal_page_last     110
_journal_paper_category     GM
_journal_paper_doi     10.1107/S1600536814016250
_journal_coeditor_code     VN2085
_publ_contact_author_name     'Sujittra Youngme'
_publ_contact_author_address
;
Materials Chemistry Research Unit,
Department of Chemistry and Center of Excellence for Innovation in Chemistry,
Faculty of Science, Khon Kaen University,
Khon Kean 40002, Thailand
;
_publ_contact_author_email     sujittra@kku.ac.th
_publ_contact_author_fax     ?
_publ_contact_author_phone     ?
_publ_section_title
;
Crystal structure of a two dimensional grid-type iron(II) coordination polymer:
poly[[diaquatetra-\m-cyanido-diargentate(I)iron(II)]
bis[<i>trans</i>-1,2-bis(pyridin-2-yl)ethylene]]
;
loop_
    _publ_author_name
    _publ_author_footnote
    _publ_author_address
    'Othong, Jintana' .
;
Materials Chemistry Research Center,
Department of Chemistry and Center of Excellence for Innovation in Chemistry,
Faculty of Science, Khon Kaen University,
Khon Kean 40002,
Thailand
;
    'Wannarit, Nanthawat' .
;
Department of Chemistry,
Faculty of Science and Technology,
Thammasat University,
Rangsit Campus, Klong Luang
Pathumthani 12121,
Thailand
;
    'Pakawatchai, Chaveng' .
;
Department of Chemistry,
Faculty of Science, Prince of Songkla University,
Hat Yai, Songkhla 90112,
Thailand
;
    'Youngme, Sujittra' .
;
Materials Chemistry Research Center,
Department of Chemistry and Center of Excellence for Innovation in Chemistry,
Faculty of Science, Khon Kaen University,
Khon Kean 40002,
Thailand
;
_publ_section_synopsis
;
{[Fe(H~2~O)~2~{Ag(CN)~2~}~2~](2,2'-bpe)~2~}<i>~n~</i> forms a two-dimensional
grid-type structure with the organic guest molecules occupying the space
between adjacent grid layers. The grid layers are held together by hydrogen
bonds between the organic guest molecules and the host framework and gives
rise to a three-dimensional supramolecular architecture.
;
_chemical_name_systematic
;
Poly[[diaquatetra-\m-cyanido-diargentate(I)iron(II)]
bis[<i>trans</i>-1,2-bis(pyridin-2-yl)ethylene]]
;
_chemical_name_common     ?
_chemical_formula_moiety     'C4 H4 Ag2 Fe N4 O2, 2(C12 H10 N2)'
_chemical_formula_sum     'C28 H24 Ag2 Fe N8 O2'
_chemical_formula_iupac     '[Ag2 Fe (C1 N1)4 (H2 O1)2], 2C12 H10 N2'
_chemical_formula_weight     776.14
_chemical_melting_point     ?
_symmetry_cell_setting     triclinic
_symmetry_space_group_name_H-M     'P -1'
_symmetry_space_group_name_Hall     '-P 1'
loop_
    _symmetry_equiv_pos_as_xyz
    'x, y, z'
    '-x, -y, -z'
_cell_length_a     9.2078(4)
_cell_length_b     9.8558(5)
_cell_length_c     18.9029(9)
_cell_angle_alpha     77.6670(10)
_cell_angle_beta     77.5070(10)
_cell_angle_gamma     67.9000(10)
_cell_volume     1535.11(13)
_cell_formula_units_Z     2
_cell_measurement_reflns_used     ?
_cell_measurement_theta_min     ?
_cell_measurement_theta_max     ?
_cell_measurement_temperature     293(2)
_cell_special_details     776.14
_exptl_crystal_description     block
_exptl_crystal_colour     yellow
_exptl_crystal_size_max     0.43
_exptl_crystal_size_mid     0.11
_exptl_crystal_size_min     0.09
_exptl_crystal_density_diffrn     1.679
_exptl_crystal_density_meas     ?
_exptl_crystal_density_method     'not measured'
_exptl_crystal_F_000     768
_exptl_absorpt_coefficient_mu     1.768
_exptl_absorpt_correction_type     multi-scan
_exptl_absorpt_process_details     '(SADABS; Bruker, 2007)'
_exptl_absorpt_correction_T_min     0.684
_exptl_absorpt_correction_T_max     1.000
_exptl_special_details     ?
_diffrn_ambient_temperature     293(2)
_diffrn_radiation_type     MoK\a
_diffrn_radiation_wavelength     0.71073
_diffrn_radiation_source     'fine-focus sealed tube'
_diffrn_radiation_monochromator     graphite
_diffrn_measurement_device_type     'Bruker SMART CCD area-detector'
_diffrn_measurement_method     'phi and omega scans'
_diffrn_detector_area_resol_mean     ?
_diffrn_reflns_number     21143
_diffrn_reflns_av_R_equivalents     0.0243
_diffrn_reflns_av_sigmaI/netI     0.0271
_diffrn_reflns_theta_min     1.12
_diffrn_reflns_theta_max     28.03
_diffrn_reflns_theta_full     28.03
_diffrn_measured_fraction_theta_max     0.997
_diffrn_measured_fraction_theta_full     0.997
_diffrn_reflns_limit_h_min     -12
_diffrn_reflns_limit_h_max     12
_diffrn_reflns_limit_k_min     -13
_diffrn_reflns_limit_k_max     13
_diffrn_reflns_limit_l_min     -24
_diffrn_reflns_limit_l_max     24
_diffrn_standards_number     ?
_diffrn_standards_interval_count     ?
_diffrn_standards_interval_time     ?
_diffrn_standards_decay_%     ?
_refine_special_details
;
Refinement of <i>F</i>^2^ against ALL reflections. The weighted <i>R</i>-factor
<i>wR</i> and goodness of fit <i>S</i> are based on <i>F</i>^2^, conventional
<i>R</i>-factors <i>R</i> are based on <i>F</i>, with <i>F</i> set to zero for
negative <i>F</i>^2^. The threshold expression of <i>F</i>^2^ >
\s(<i>F</i>^2^) is used only for calculating <i>R</i>-factors(gt) <i>etc</i>.
and is not relevant to the choice of reflections for refinement.
<i>R</i>-factors based on <i>F</i>^2^ are statistically about twice as large
as those based on <i>F</i>, and <i>R</i>- factors based on ALL data will be
even larger.
;
_reflns_number_total     7389
_reflns_number_gt     5865
_reflns_threshold_expression     I>2sigma(I)
_refine_ls_structure_factor_coef     Fsqd
_refine_ls_matrix_type     full
_refine_ls_R_factor_all     0.0402
_refine_ls_R_factor_gt     0.0286
_refine_ls_wR_factor_gt     0.0672
_refine_ls_wR_factor_ref     0.0725
_refine_ls_goodness_of_fit_ref     1.027
_refine_ls_restrained_S_all     1.027
_refine_ls_number_reflns     7389
_refine_ls_number_parameters     389
_refine_ls_number_restraints     0
_refine_ls_hydrogen_treatment     mixed
_refine_ls_weighting_scheme     calc
_refine_ls_weighting_details
         'calc w=1/[\s^2^(Fo^2^)+(0.0324P)^2^+0.1941P] where P=(Fo^2^+2Fc^2^)/3'
_atom_sites_solution_hydrogens     geom
_atom_sites_solution_primary     direct
_atom_sites_solution_secondary     difmap
_refine_ls_shift/su_max     0.001
_refine_ls_shift/su_mean     0.000
_refine_diff_density_max     0.321
_refine_diff_density_min     -0.374
_refine_ls_extinction_method     none
_refine_ls_extinction_coef     ?
loop_
    _atom_type_symbol
    _atom_type_description
    _atom_type_scat_dispersion_real
    _atom_type_scat_dispersion_imag
    _atom_type_scat_source
    'C' 'C' 0.0033 0.0016
                         'International Tables Vol C Tables 4.2.6.8 and 6.1.1.4'
    'Ag' 'Ag' -0.8971 1.1015
                         'International Tables Vol C Tables 4.2.6.8 and 6.1.1.4'
    'Fe' 'Fe' 0.3463 0.8444
                         'International Tables Vol C Tables 4.2.6.8 and 6.1.1.4'
    'N' 'N' 0.0061 0.0033
                         'International Tables Vol C Tables 4.2.6.8 and 6.1.1.4'
    'O' 'O' 0.0106 0.0060
                         'International Tables Vol C Tables 4.2.6.8 and 6.1.1.4'
    'H' 'H' 0.0000 0.0000
                         'International Tables Vol C Tables 4.2.6.8 and 6.1.1.4'
_computing_data_collection     'SMART (Bruker, 2007)'
_computing_cell_refinement     'SMART (Bruker, 2007)'
_computing_data_reduction     'SAINT (Bruker, 2007)'
_computing_structure_solution     'SHELXS97 (Sheldrick, 2008)'
_computing_structure_refinement     'SHELXL97 (Sheldrick, 2008)'
_computing_molecular_graphics     'Mercury (Macrae <i>et al.</i>, 2008)'
_computing_publication_material     'publCIF (Westrip, 2010)'
loop_
    _atom_site_type_symbol
    _atom_site_label
    _atom_site_fract_x
    _atom_site_fract_y
    _atom_site_fract_z
    _atom_site_U_iso_or_equiv
    _atom_site_adp_type
    _atom_site_calc_flag
    _atom_site_refinement_flags
    _atom_site_occupancy
    _atom_site_symmetry_multiplicity
    _atom_site_disorder_assembly
    _atom_site_disorder_group
    Ag Ag3 -0.235709(19) 1.239825(17) 0.249406(10) 0.06308(7) Uani d . 1 1 . .
    Ag Ag2 0.0000 0.5000 0.5000 0.05956(8) Uani d S 1 2 . .
    Ag Ag1 0.5000 1.0000 0.0000 0.06538(9) Uani d S 1 2 . .
    Fe Fe 0.26653(3) 0.74083(2) 0.251508(12) 0.02989(7) Uani d . 1 1 . .
    O O1 0.15978(19) 0.64325(19) 0.19630(8) 0.0437(3) Uani d . 1 1 . .
    O O2 0.3821(2) 0.83190(18) 0.30581(9) 0.0440(3) Uani d . 1 1 . .
    N N3 0.0604(2) 0.9394(2) 0.25270(11) 0.0562(5) Uani d . 1 1 . .
    N N2 0.1689(2) 0.64872(19) 0.35630(9) 0.0476(4) Uani d . 1 1 . .
    N N1 0.3633(2) 0.83204(19) 0.14683(9) 0.0497(4) Uani d . 1 1 . .
    N N4 0.4711(2) 0.54179(18) 0.24955(10) 0.0453(4) Uani d . 1 1 . .
    N N5 0.3585(2) 0.37522(19) 0.14391(9) 0.0472(4) Uani d . 1 1 . .
    N N6 0.6565(2) 0.62355(18) 0.36001(9) 0.0446(4) Uani d . 1 1 . .
    N N7 0.9350(3) 0.7412(3) 0.09581(12) 0.0717(6) Uani d . 1 1 . .
    C C26 0.2054(3) 0.1175(3) 0.52221(14) 0.0675(7) Uani d . 1 1 . .
    H H26 0.1402 0.1178 0.5673 0.081 Uiso calc R 1 1 . .
    C C3 -0.0459(3) 1.0458(3) 0.25155(14) 0.0618(6) Uani d . 1 1 . .
    C C2 0.1135(3) 0.5943(2) 0.40815(11) 0.0508(5) Uani d . 1 1 . .
    C C1 0.4140(3) 0.8860(3) 0.09364(11) 0.0541(5) Uani d . 1 1 . .
    C C4 0.5760(2) 0.4344(2) 0.24875(12) 0.0494(5) Uani d . 1 1 . .
    C C5 0.3629(3) 0.2536(3) 0.19190(12) 0.0577(6) Uani d . 1 1 . .
    H H5 0.2794 0.2601 0.2304 0.069 Uiso calc R 1 1 . .
    C C6 0.4827(3) 0.1197(3) 0.18812(13) 0.0653(7) Uani d . 1 1 . .
    H H6 0.4789 0.0369 0.2220 0.078 Uiso calc R 1 1 . .
    C C7 0.6076(3) 0.1114(3) 0.13335(13) 0.0676(7) Uani d . 1 1 . .
    H H7 0.6930 0.0232 0.1303 0.081 Uiso calc R 1 1 . .
    C C8 0.6063(3) 0.2340(2) 0.08276(12) 0.0569(6) Uani d . 1 1 . .
    H H8 0.6908 0.2295 0.0450 0.068 Uiso calc R 1 1 . .
    C C9 0.4787(2) 0.3644(2) 0.08807(10) 0.0422(4) Uani d . 1 1 . .
    C C10 0.4628(2) 0.4983(2) 0.03421(11) 0.0458(5) Uani d . 1 1 . .
    H H10 0.3953 0.5880 0.0492 0.055 Uiso calc R 1 1 . .
    C C11 0.7884(3) 0.6068(2) 0.31163(11) 0.0534(5) Uani d . 1 1 . .
    H H11 0.7929 0.6865 0.2756 0.064 Uiso calc R 1 1 . .
    C C12 0.9174(3) 0.4796(3) 0.31178(13) 0.0596(6) Uani d . 1 1 . .
    H H12 1.0074 0.4736 0.2771 0.072 Uiso calc R 1 1 . .
    C C13 0.9117(3) 0.3612(3) 0.36401(13) 0.0610(6) Uani d . 1 1 . .
    H H13 0.9963 0.2719 0.3646 0.073 Uiso calc R 1 1 . .
    C C14 0.7776(3) 0.3769(2) 0.41567(12) 0.0516(5) Uani d . 1 1 . .
    H H14 0.7718 0.2984 0.4521 0.062 Uiso calc R 1 1 . .
    C C15 0.6523(2) 0.5092(2) 0.41323(10) 0.0405(4) Uani d . 1 1 . .
    C C16 0.5075(2) 0.5375(2) 0.46672(11) 0.0442(5) Uani d . 1 1 . .
    H H16 0.4180 0.6149 0.4528 0.053 Uiso calc R 1 1 . .
    C C17 0.8716(4) 0.6370(3) 0.10434(16) 0.0836(8) Uani d . 1 1 . .
    H H17 0.8639 0.5809 0.1504 0.100 Uiso calc R 1 1 . .
    C C18 0.8173(4) 0.6069(4) 0.05021(19) 0.0864(9) Uani d . 1 1 . .
    H H18 0.7721 0.5338 0.0590 0.104 Uiso calc R 1 1 . .
    C C19 0.8315(4) 0.6881(4) -0.01761(19) 0.0913(10) Uani d . 1 1 . .
    H H19 0.7987 0.6689 -0.0564 0.110 Uiso calc R 1 1 . .
    C C20 0.8947(3) 0.7982(3) -0.02814(15) 0.0754(7) Uani d . 1 1 . .
    H H20 0.9050 0.8541 -0.0741 0.091 Uiso calc R 1 1 . .
    C C21 0.9428(3) 0.8251(3) 0.03048(14) 0.0603(6) Uani d . 1 1 . .
    C C22 1.0045(3) 0.9443(3) 0.02706(13) 0.0649(7) Uani d . 1 1 . .
    H H22 1.0535 0.9411 0.0658 0.078 Uiso calc R 1 1 . .
    C C23 0.3203(4) 0.1815(3) 0.50884(18) 0.0817(9) Uani d . 1 1 . .
    H H23 0.3330 0.2257 0.5448 0.098 Uiso calc R 1 1 . .
    C C24 0.4143(4) 0.1796(3) 0.44306(17) 0.0782(8) Uani d . 1 1 . .
    H H24 0.4900 0.2252 0.4321 0.094 Uiso calc R 1 1 . .
    C C25 0.3943(3) 0.1080(3) 0.39311(15) 0.0762(7) Uani d . 1 1 . .
    H H25 0.4617 0.1032 0.3486 0.091 Uiso calc R 1 1 . .
    N N8 0.2859(2) 0.0455(2) 0.40410(11) 0.0627(5) Uani d . 1 1 . .
    C C27 0.1880(3) 0.0527(2) 0.46773(12) 0.0534(5) Uani d . 1 1 . .
    C C28 0.0623(3) -0.0088(2) 0.47413(12) 0.0574(6) Uani d . 1 1 . .
    H H28 0.0714 -0.0651 0.4386 0.069 Uiso calc R 1 1 . .
    H H1W 0.096(3) 0.684(2) 0.1727(12) 0.044(7) Uiso d . 1 1 . .
    H H2W 0.211(3) 0.574(3) 0.1795(13) 0.062(8) Uiso d . 1 1 . .
    H H3W 0.339(3) 0.887(3) 0.3313(13) 0.053(8) Uiso d . 1 1 . .
    H H4W 0.450(3) 0.779(3) 0.3230(14) 0.062(9) Uiso d . 1 1 . .
loop_
    _atom_site_aniso_label
    _atom_site_aniso_U_11
    _atom_site_aniso_U_22
    _atom_site_aniso_U_33
    _atom_site_aniso_U_12
    _atom_site_aniso_U_13
    _atom_site_aniso_U_23
    Ag3 0.04673(11) 0.03995(10) 0.08458(15) 0.01369(7) -0.01787(10) -0.01697(9)
    Ag2 0.06824(17) 0.07681(18) 0.03192(12) -0.03820(14) 0.00292(11) 0.00933(11)
    Ag1 0.08051(19) 0.07607(18) 0.03474(13) -0.03990(15) 0.00655(12) 0.01030(12)
    Fe 0.02927(13) 0.02553(12) 0.02578(13) -0.00351(10) 0.00002(10) -0.00020(9)
    O1 0.0401(8) 0.0444(8) 0.0442(8) -0.0085(7) -0.0104(7) -0.0089(7)
    O2 0.0484(9) 0.0357(8) 0.0442(9) -0.0082(7) -0.0085(7) -0.0083(7)
    N3 0.0452(10) 0.0412(10) 0.0621(12) 0.0063(8) -0.0073(9) -0.0065(9)
    N2 0.0514(10) 0.0524(10) 0.0336(9) -0.0206(8) 0.0007(8) 0.0023(7)
    N1 0.0570(11) 0.0512(10) 0.0345(9) -0.0208(8) 0.0017(8) 0.0025(8)
    N4 0.0391(9) 0.0361(8) 0.0541(10) 0.0004(7) -0.0125(8) -0.0127(7)
    N5 0.0513(10) 0.0511(10) 0.0395(9) -0.0182(8) -0.0043(8) -0.0090(8)
    N6 0.0517(10) 0.0450(9) 0.0375(9) -0.0177(8) -0.0080(8) -0.0038(7)
    N7 0.0780(15) 0.0757(15) 0.0653(14) -0.0183(12) -0.0273(12) -0.0168(12)
    C26 0.0747(17) 0.0638(15) 0.0627(16) -0.0141(13) -0.0104(13) -0.0247(12)
    C3 0.0515(13) 0.0444(12) 0.0731(16) 0.0079(10) -0.0148(12) -0.0148(11)
    C2 0.0566(13) 0.0598(13) 0.0332(11) -0.0254(11) 0.0003(9) 0.0016(9)
    C1 0.0663(14) 0.0579(13) 0.0349(11) -0.0274(11) 0.0017(10) 0.0015(10)
    C4 0.0424(11) 0.0383(10) 0.0636(14) 0.0011(9) -0.0189(10) -0.0162(10)
    C5 0.0677(15) 0.0672(15) 0.0414(12) -0.0327(13) 0.0031(11) -0.0089(11)
    C6 0.103(2) 0.0478(13) 0.0464(13) -0.0329(14) -0.0056(13) -0.0022(10)
    C7 0.090(2) 0.0433(13) 0.0573(15) -0.0114(13) -0.0043(14) -0.0107(11)
    C8 0.0627(14) 0.0482(12) 0.0491(13) -0.0138(11) 0.0050(11) -0.0087(10)
    C9 0.0516(12) 0.0421(10) 0.0383(11) -0.0199(9) -0.0060(9) -0.0105(8)
    C10 0.0500(12) 0.0423(11) 0.0462(11) -0.0165(9) -0.0036(9) -0.0108(9)
    C11 0.0642(14) 0.0580(13) 0.0425(12) -0.0310(12) -0.0055(10) -0.0008(10)
    C12 0.0448(12) 0.0818(17) 0.0503(13) -0.0248(12) -0.0002(10) -0.0073(12)
    C13 0.0452(12) 0.0687(16) 0.0562(14) -0.0060(11) -0.0112(11) -0.0042(12)
    C14 0.0489(12) 0.0544(12) 0.0428(12) -0.0122(10) -0.0103(10) 0.0036(10)
    C15 0.0431(10) 0.0472(11) 0.0352(10) -0.0190(9) -0.0102(8) -0.0040(8)
    C16 0.0423(11) 0.0463(11) 0.0430(11) -0.0141(9) -0.0099(9) -0.0034(9)
    C17 0.095(2) 0.084(2) 0.0752(19) -0.0251(17) -0.0280(17) -0.0129(16)
    C18 0.084(2) 0.092(2) 0.096(2) -0.0307(17) -0.0325(18) -0.0203(19)
    C19 0.086(2) 0.109(3) 0.092(2) -0.0224(19) -0.0425(19) -0.034(2)
    C20 0.0716(17) 0.089(2) 0.0643(17) -0.0151(15) -0.0242(14) -0.0176(15)
    C21 0.0434(12) 0.0682(15) 0.0641(15) -0.0006(11) -0.0167(11) -0.0247(13)
    C22 0.0491(13) 0.0804(18) 0.0590(16) -0.0037(13) -0.0168(12) -0.0234(12)
    C23 0.094(2) 0.0747(19) 0.088(2) -0.0216(17) -0.0221(18) -0.0403(17)
    C24 0.083(2) 0.0746(18) 0.090(2) -0.0330(16) -0.0194(17) -0.0229(16)
    C25 0.0807(19) 0.089(2) 0.0634(17) -0.0311(16) -0.0094(14) -0.0180(14)
    N8 0.0666(13) 0.0675(13) 0.0563(12) -0.0171(11) -0.0154(10) -0.0189(10)
    C27 0.0594(13) 0.0383(11) 0.0583(14) -0.0029(10) -0.0216(11) -0.0111(10)
    C28 0.0711(16) 0.0411(11) 0.0533(14) -0.0038(11) -0.0189(11) -0.0124(10)
_geom_special_details
;
All e.s.d.'s (except the e.s.d. in the dihedral angle between two l.s. planes)
are estimated using the full covariance matrix. The cell e.s.d.'s are taken
into account individually in the estimation of e.s.d.'s in distances, angles
and torsion angles; correlations between e.s.d.'s in cell parameters are only
used when they are defined by crystal symmetry. An approximate (isotropic)
treatment of cell e.s.d.'s is used for estimating e.s.d.'s involving l.s.
planes.
;
loop_
    _geom_bond_atom_site_label_1
    _geom_bond_atom_site_label_2
    _geom_bond_site_symmetry_2
    _geom_bond_distance
    _geom_bond_publ_flag
    Ag3 C4 1_465 2.0449(19) ?
    Ag3 C3 . 2.048(2) ?
    Ag2 C2 2_566 2.056(2) ?
    Ag2 C2 . 2.056(2) ?
    Ag1 C1 . 2.058(2) ?
    Ag1 C1 2_675 2.058(2) ?
    Fe O1 . 2.1365(15) yes
    Fe O2 . 2.1392(16) yes
    Fe N1 . 2.1440(17) yes
    Fe N4 . 2.1489(16) yes
    Fe N2 . 2.1522(16) yes
    Fe N3 . 2.1539(17) yes
    O1 H1W . 0.75(2) ?
    O1 H2W . 0.76(2) ?
    O2 H3W . 0.74(2) ?
    O2 H4W . 0.73(3) ?
    N3 C3 . 1.133(3) ?
    N2 C2 . 1.129(3) ?
    N1 C1 . 1.126(3) ?
    N4 C4 . 1.133(2) ?
    N5 C5 . 1.333(3) ?
    N5 C9 . 1.343(2) ?
    N6 C11 . 1.332(3) ?
    N6 C15 . 1.347(2) ?
    N7 C17 . 1.327(3) ?
    N7 C21 . 1.336(3) ?
    C26 C23 . 1.378(4) ?
    C26 C27 . 1.387(3) ?
    C26 H26 . 0.9300 ?
    C4 Ag3 1_645 2.0449(19) ?
    C5 C6 . 1.369(3) ?
    C5 H5 . 0.9300 ?
    C6 C7 . 1.360(3) ?
    C6 H6 . 0.9300 ?
    C7 C8 . 1.369(3) ?
    C7 H7 . 0.9300 ?
    C8 C9 . 1.382(3) ?
    C8 H8 . 0.9300 ?
    C9 C10 . 1.465(3) ?
    C10 C10 2_665 1.326(4) ?
    C10 H10 . 0.9300 ?
    C11 C12 . 1.364(3) ?
    C11 H11 . 0.9300 ?
    C12 C13 . 1.368(3) ?
    C12 H12 . 0.9300 ?
    C13 C14 . 1.378(3) ?
    C13 H13 . 0.9300 ?
    C14 C15 . 1.377(3) ?
    C14 H14 . 0.9300 ?
    C15 C16 . 1.462(3) ?
    C16 C16 2_666 1.324(4) ?
    C16 H16 . 0.9300 ?
    C17 C18 . 1.360(4) ?
    C17 H17 . 0.9300 ?
    C18 C19 . 1.367(4) ?
    C18 H18 . 0.9300 ?
    C19 C20 . 1.374(4) ?
    C19 H19 . 0.9300 ?
    C20 C21 . 1.386(3) ?
    C20 H20 . 0.9300 ?
    C21 C22 . 1.471(4) ?
    C22 C22 2_775 1.322(5) ?
    C22 H22 . 0.9300 ?
    C23 C24 . 1.352(4) ?
    C23 H23 . 0.9300 ?
    C24 C25 . 1.371(3) ?
    C24 H24 . 0.9300 ?
    C25 N8 . 1.318(3) ?
    C25 H25 . 0.9300 ?
    N8 C27 . 1.335(3) ?
    C27 C28 . 1.469(3) ?
    C28 C28 2_556 1.320(5) ?
    C28 H28 . 0.9300 ?
loop_
    _geom_angle_atom_site_label_1
    _geom_angle_atom_site_label_2
    _geom_angle_atom_site_label_3
    _geom_angle_site_symmetry_1
    _geom_angle_site_symmetry_3
    _geom_angle
    _geom_angle_publ_flag
    C4 Ag3 C3 1_465 . 179.00(8) ?
    C2 Ag2 C2 2_566 . 180.0000(10)
                                 ?
    C1 Ag1 C1 . 2_675 180.00(16) ?
    O1 Fe O2 . . 177.77(6) yes
    O1 Fe N1 . . 88.80(6) yes
    O2 Fe N1 . . 90.70(7) yes
    O1 Fe N4 . . 88.18(7) yes
    O2 Fe N4 . . 89.65(7) yes
    N1 Fe N4 . . 90.30(7) yes
    O1 Fe N2 . . 90.90(6) yes
    O2 Fe N2 . . 89.60(6) yes
    N1 Fe N2 . . 179.69(6) yes
    N4 Fe N2 . . 89.68(7) yes
    O1 Fe N3 . . 91.17(7) yes
    O2 Fe N3 . . 91.00(7) yes
    N1 Fe N3 . . 89.61(7) yes
    N4 Fe N3 . . 179.35(6) yes
    N2 Fe N3 . . 90.41(7) yes
    Fe O1 H1W . . 126.2(17) ?
    Fe O1 H2W . . 119.1(19) ?
    H1W O1 H2W . . 106(2) ?
    Fe O2 H3W . . 123.3(19) ?
    Fe O2 H4W . . 116(2) ?
    H3W O2 H4W . . 106(3) ?
    C3 N3 Fe . . 178.0(2) ?
    C2 N2 Fe . . 174.23(18) ?
    C1 N1 Fe . . 176.22(19) ?
    C4 N4 Fe . . 177.91(19) ?
    C5 N5 C9 . . 117.53(19) ?
    C11 N6 C15 . . 117.80(18) ?
    C17 N7 C21 . . 118.4(2) ?
    C23 C26 C27 . . 119.3(3) ?
    C23 C26 H26 . . 120.4 ?
    C27 C26 H26 . . 120.4 ?
    N3 C3 Ag3 . . 179.1(2) ?
    N2 C2 Ag2 . . 176.6(2) ?
    N1 C1 Ag1 . . 175.4(2) ?
    N4 C4 Ag3 . 1_645 178.9(2) ?
    N5 C5 C6 . . 124.1(2) ?
    N5 C5 H5 . . 118.0 ?
    C6 C5 H5 . . 118.0 ?
    C7 C6 C5 . . 118.0(2) ?
    C7 C6 H6 . . 121.0 ?
    C5 C6 H6 . . 121.0 ?
    C6 C7 C8 . . 119.4(2) ?
    C6 C7 H7 . . 120.3 ?
    C8 C7 H7 . . 120.3 ?
    C7 C8 C9 . . 119.7(2) ?
    C7 C8 H8 . . 120.2 ?
    C9 C8 H8 . . 120.2 ?
    N5 C9 C8 . . 121.18(19) ?
    N5 C9 C10 . . 115.36(18) ?
    C8 C9 C10 . . 123.46(19) ?
    C10 C10 C9 2_665 . 125.1(2) ?
    C10 C10 H10 2_665 . 117.5 ?
    C9 C10 H10 . . 117.5 ?
    N6 C11 C12 . . 123.8(2) ?
    N6 C11 H11 . . 118.1 ?
    C12 C11 H11 . . 118.1 ?
    C11 C12 C13 . . 118.7(2) ?
    C11 C12 H12 . . 120.7 ?
    C13 C12 H12 . . 120.7 ?
    C12 C13 C14 . . 118.5(2) ?
    C12 C13 H13 . . 120.7 ?
    C14 C13 H13 . . 120.7 ?
    C15 C14 C13 . . 119.9(2) ?
    C15 C14 H14 . . 120.0 ?
    C13 C14 H14 . . 120.0 ?
    N6 C15 C14 . . 121.16(19) ?
    N6 C15 C16 . . 115.02(17) ?
    C14 C15 C16 . . 123.81(18) ?
    C16 C16 C15 2_666 . 125.7(2) ?
    C16 C16 H16 2_666 . 117.2 ?
    C15 C16 H16 . . 117.2 ?
    N7 C17 C18 . . 124.3(3) ?
    N7 C17 H17 . . 117.9 ?
    C18 C17 H17 . . 117.9 ?
    C17 C18 C19 . . 117.6(3) ?
    C17 C18 H18 . . 121.2 ?
    C19 C18 H18 . . 121.2 ?
    C18 C19 C20 . . 119.7(3) ?
    C18 C19 H19 . . 120.2 ?
    C20 C19 H19 . . 120.2 ?
    C19 C20 C21 . . 119.2(3) ?
    C19 C20 H20 . . 120.4 ?
    C21 C20 H20 . . 120.4 ?
    N7 C21 C20 . . 120.8(3) ?
    N7 C21 C22 . . 114.9(2) ?
    C20 C21 C22 . . 124.3(3) ?
    C22 C22 C21 2_775 . 124.8(3) ?
    C22 C22 H22 2_775 . 117.6 ?
    C21 C22 H22 . . 117.6 ?
    C24 C23 C26 . . 119.5(3) ?
    C24 C23 H23 . . 120.2 ?
    C26 C23 H23 . . 120.2 ?
    C23 C24 C25 . . 117.7(3) ?
    C23 C24 H24 . . 121.1 ?
    C25 C24 H24 . . 121.1 ?
    N8 C25 C24 . . 124.3(3) ?
    N8 C25 H25 . . 117.9 ?
    C24 C25 H25 . . 117.9 ?
    C25 N8 C27 . . 118.2(2) ?
    N8 C27 C26 . . 120.8(2) ?
    N8 C27 C28 . . 115.41(19) ?
    C26 C27 C28 . . 123.8(2) ?
    C28 C28 C27 2_556 . 125.7(3) ?
    C28 C28 H28 2_556 . 117.2 ?
    C27 C28 H28 . . 117.2 ?
loop_
    _geom_torsion_atom_site_label_1
    _geom_torsion_atom_site_label_2
    _geom_torsion_atom_site_label_3
    _geom_torsion_atom_site_label_4
    _geom_torsion_site_symmetry_1
    _geom_torsion_site_symmetry_2
    _geom_torsion_site_symmetry_3
    _geom_torsion_site_symmetry_4
    _geom_torsion
    _geom_torsion_publ_flag
    O1 Fe N3 C3 . . . . -98(7) ?
    O2 Fe N3 C3 . . . . 82(7) ?
    N1 Fe N3 C3 . . . . -9(7) ?
    N4 Fe N3 C3 . . . . -91(9) ?
    N2 Fe N3 C3 . . . . 172(7) ?
    O1 Fe N2 C2 . . . . 6.4(19) ?
    O2 Fe N2 C2 . . . . -171.4(19) ?
    N1 Fe N2 C2 . . . . 5(14) ?
    N4 Fe N2 C2 . . . . -81.7(19) ?
    N3 Fe N2 C2 . . . . 97.6(19) ?
    O1 Fe N1 C1 . . . . 153(3) ?
    O2 Fe N1 C1 . . . . -29(3) ?
    N4 Fe N1 C1 . . . . -119(3) ?
    N2 Fe N1 C1 . . . . 155(12) ?
    N3 Fe N1 C1 . . . . 62(3) ?
    O1 Fe N4 C4 . . . . -34(5) ?
    O2 Fe N4 C4 . . . . 146(5) ?
    N1 Fe N4 C4 . . . . -123(5) ?
    N2 Fe N4 C4 . . . . 57(5) ?
    N3 Fe N4 C4 . . . . -41(9) ?
    Fe N3 C3 Ag3 . . . .  -5E1(2)
                                 ?
    C4 Ag3 C3 N3 1_465 . . . -52(18) ?
    Fe N2 C2 Ag2 . . . . -54(5) ?
    C2 Ag2 C2 N2 2_566 . . . 10E1(10)
                                     ?
    Fe N1 C1 Ag1 . . . . -20(6) ?
    C1 Ag1 C1 N1 2_675 . . .  -16E1(10)
                                       ?
    Fe N4 C4 Ag3 . . . 1_645 -78(13) ?
    C9 N5 C5 C6 . . . . 0.7(3) ?
    N5 C5 C6 C7 . . . . 2.2(4) ?
    C5 C6 C7 C8 . . . . -2.6(4) ?
    C6 C7 C8 C9 . . . . 0.2(4) ?
    C5 N5 C9 C8 . . . . -3.3(3) ?
    C5 N5 C9 C10 . . . . 176.02(18) ?
    C7 C8 C9 N5 . . . . 2.9(3) ?
    C7 C8 C9 C10 . . . . -176.4(2) ?
    N5 C9 C10 C10 . . . 2_665 -158.2(3) ?
    C8 C9 C10 C10 . . . 2_665 21.1(4) ?
    C15 N6 C11 C12 . . . . 1.8(3) ?
    N6 C11 C12 C13 . . . . 0.6(4) ?
    C11 C12 C13 C14 . . . . -2.0(4) ?
    C12 C13 C14 C15 . . . . 1.0(4) ?
    C11 N6 C15 C14 . . . . -2.8(3) ?
    C11 N6 C15 C16 . . . . 176.90(17) ?
    C13 C14 C15 N6 . . . . 1.5(3) ?
    C13 C14 C15 C16 . . . . -178.2(2) ?
    N6 C15 C16 C16 . . . 2_666 -159.6(3) ?
    C14 C15 C16 C16 . . . 2_666 20.1(4) ?
    C21 N7 C17 C18 . . . . 1.7(4) ?
    N7 C17 C18 C19 . . . . 1.1(5) ?
    C17 C18 C19 C20 . . . . -1.9(5) ?
    C18 C19 C20 C21 . . . . 0.0(5) ?
    C17 N7 C21 C20 . . . . -3.8(4) ?
    C17 N7 C21 C22 . . . . 176.0(2) ?
    C19 C20 C21 N7 . . . . 3.0(4) ?
    C19 C20 C21 C22 . . . . -176.8(3) ?
    N7 C21 C22 C22 . . . 2_775 -167.0(3) ?
    C20 C21 C22 C22 . . . 2_775 12.9(5) ?
    C27 C26 C23 C24 . . . . -0.2(4) ?
    C26 C23 C24 C25 . . . . -2.4(5) ?
    C23 C24 C25 N8 . . . . 2.5(5) ?
    C24 C25 N8 C27 . . . . 0.4(4) ?
    C25 N8 C27 C26 . . . . -3.2(3) ?
    C25 N8 C27 C28 . . . . 175.4(2) ?
    C23 C26 C27 N8 . . . . 3.2(4) ?
    C23 C26 C27 C28 . . . . -175.4(2) ?
    N8 C27 C28 C28 . . . 2_556 -167.6(3) ?
    C26 C27 C28 C28 . . . 2_556 11.0(4) ?
loop_
    _geom_hbond_atom_site_label_d
    _geom_hbond_atom_site_label_h
    _geom_hbond_atom_site_label_a
    _geom_hbond_site_symmetry_d
    _geom_hbond_site_symmetry_h
    _geom_hbond_site_symmetry_a
    _geom_hbond_distance_dh
    _geom_hbond_distance_ha
    _geom_hbond_distance_da
    _geom_hbond_angle_dha
    _geom_hbond_publ_flag
    O1 H2W N5 1_555 1_555 1_555 0.76(3) 2.07(3) 2.829(2) 174(2) yes
    O2 H4W N6 1_555 1_555 1_555 0.73(3) 2.09(3) 2.823(3) 174(3) yes
    O1 H1W N7 1_555 1_555 1_455 0.75(3) 2.14(3) 2.870(3) 164 yes
    O2 H3W N8 1_555 1_555 1_565 0.74(3) 2.15(3) 2.868(3) 162 yes
_iucr_refine_instructions_details
;
TITL lot122n1 in P-1
CELL  0.71073    9.2078    9.8558   18.9029    77.667    77.507    67.900
ZERR 2           0.0004    0.0005    0.0009     0.001     0.001     0.001
LATT 1
SFAC C  Ag Fe N  O  H
UNIT 56 4 2 16 4 48
L.S. 10
ACTA
BOND $H
FMAP 2
PLAN 10
HTAB
CONF
WGHT  0.032400  0.194100
FVAR  0.285290
Ag3    2  -0.235709  1.239825  0.249406 11.000000  0.046730  0.039950 =
           0.084580 -0.016970 -0.017870  0.013690
Ag2    2   0.000000  0.500000  0.500000 10.500000  0.068240  0.076810 =
           0.031920  0.009330  0.002920 -0.038200
Ag1    2   0.500000  1.000000  0.000000 10.500000  0.080510  0.076070 =
           0.034740  0.010300  0.006550 -0.039900
Fe     3   0.266530  0.740835  0.251508 11.000000  0.029270  0.025530 =
           0.025780 -0.000200  0.000020 -0.003510
O1     5   0.159776  0.643246  0.196298 11.000000  0.040150  0.044450 =
           0.044250 -0.008890 -0.010410 -0.008540
O2     5   0.382095  0.831899  0.305814 11.000000  0.048420  0.035690 =
           0.044150 -0.008280 -0.008510 -0.008240
N3     4   0.060365  0.939410  0.252705 11.000000  0.045240  0.041210 =
           0.062090 -0.006510 -0.007270  0.006300
N2     4   0.168884  0.648721  0.356299 11.000000  0.051420  0.052360 =
           0.033620  0.002350  0.000700 -0.020580
N1     4   0.363257  0.832037  0.146829 11.000000  0.057020  0.051230 =
           0.034460  0.002500  0.001660 -0.020840
N4     4   0.471071  0.541786  0.249550 11.000000  0.039150  0.036140 =
           0.054150 -0.012650 -0.012540  0.000420
N5     4   0.358473  0.375219  0.143910 11.000000  0.051280  0.051120 =
           0.039460 -0.009040 -0.004250 -0.018220
N6     4   0.656451  0.623546  0.360009 11.000000  0.051660  0.045020 =
           0.037550 -0.003830 -0.008000 -0.017710
N7     4   0.934960  0.741204  0.095808 11.000000  0.078000  0.075650 =
           0.065330 -0.016790 -0.027320 -0.018270
C26    1   0.205377  0.117508  0.522214 11.000000  0.074670  0.063770 =
           0.062680 -0.024690 -0.010400 -0.014130
AFIX 43
H26    6   0.140172  0.117791  0.567289 11.000000 -1.200000
AFIX 0
C3     1  -0.045928  1.045776  0.251552 11.000000  0.051520  0.044370 =
           0.073130 -0.014780 -0.014840  0.007880
C2     1   0.113454  0.594277  0.408145 11.000000  0.056580  0.059810 =
           0.033160  0.001570  0.000290 -0.025390
C1     1   0.414028  0.885951  0.093645 11.000000  0.066290  0.057950 =
           0.034890  0.001520  0.001730 -0.027410
C4     1   0.575982  0.434408  0.248754 11.000000  0.042430  0.038310 =
           0.063560 -0.016200 -0.018940  0.001140
C5     1   0.362916  0.253587  0.191901 11.000000  0.067730  0.067150 =
           0.041440 -0.008880  0.003100 -0.032700
AFIX 43
H5     6   0.279410  0.260071  0.230362 11.000000 -1.200000
AFIX 0
C6     1   0.482747  0.119677  0.188117 11.000000  0.102690  0.047810 =
           0.046400 -0.002210 -0.005600 -0.032860
AFIX 43
H6     6   0.478911  0.036911  0.221960 11.000000 -1.200000
AFIX 0
C7     1   0.607566  0.111400  0.133349 11.000000  0.090120  0.043280 =
           0.057260 -0.010700 -0.004350 -0.011380
AFIX 43
H7     6   0.693047  0.023249  0.130288 11.000000 -1.200000
AFIX 0
C8     1   0.606259  0.234006  0.082757 11.000000  0.062680  0.048180 =
           0.049110 -0.008690  0.005010 -0.013820
AFIX 43
H8     6   0.690827  0.229543  0.044999 11.000000 -1.200000
AFIX 0
C9     1   0.478693  0.364384  0.088075 11.000000  0.051550  0.042060 =
           0.038260 -0.010510 -0.006050 -0.019860
C10    1   0.462822  0.498328  0.034208 11.000000  0.049990  0.042250 =
           0.046150 -0.010820 -0.003570 -0.016550
AFIX 43
H10    6   0.395325  0.588016  0.049163 11.000000 -1.200000
AFIX 0
C11    1   0.788412  0.606846  0.311627 11.000000  0.064200  0.058040 =
           0.042490 -0.000830 -0.005450 -0.030960
AFIX 43
H11    6   0.792945  0.686499  0.275646 11.000000 -1.200000
AFIX 0
C12    1   0.917374  0.479627  0.311785 11.000000  0.044780  0.081760 =
           0.050340 -0.007300 -0.000240 -0.024810
AFIX 43
H12    6   1.007374  0.473564  0.277083 11.000000 -1.200000
AFIX 0
C13    1   0.911653  0.361152  0.364011 11.000000  0.045150  0.068720 =
           0.056190 -0.004210 -0.011200 -0.006030
AFIX 43
H13    6   0.996334  0.271939  0.364641 11.000000 -1.200000
AFIX 0
C14    1   0.777613  0.376939  0.415668 11.000000  0.048920  0.054410 =
           0.042780  0.003550 -0.010270 -0.012210
AFIX 43
H14    6   0.771773  0.298380  0.452138 11.000000 -1.200000
AFIX 0
C15    1   0.652323  0.509161  0.413232 11.000000  0.043140  0.047150 =
           0.035200 -0.003970 -0.010160 -0.018980
C16    1   0.507481  0.537464  0.466724 11.000000  0.042350  0.046320 =
           0.042970 -0.003450 -0.009910 -0.014080
AFIX 43
H16    6   0.418040  0.614863  0.452783 11.000000 -1.200000
AFIX 0
C17    1   0.871635  0.636998  0.104342 11.000000  0.095180  0.083500 =
           0.075150 -0.012940 -0.028030 -0.025140
AFIX 43
H17    6   0.863922  0.580868  0.150355 11.000000 -1.200000
AFIX 0
C18    1   0.817276  0.606906  0.050206 11.000000  0.083590  0.092030 =
           0.096360 -0.020290 -0.032500 -0.030720
AFIX 43
H18    6   0.772059  0.533792  0.058991 11.000000 -1.200000
AFIX 0
C19    1   0.831533  0.688079 -0.017614 11.000000  0.086250  0.109180 =
           0.091860 -0.034130 -0.042510 -0.022390
AFIX 43
H19    6   0.798663  0.668854 -0.056443 11.000000 -1.200000
AFIX 0
C20    1   0.894671  0.798226 -0.028139 11.000000  0.071640  0.088890 =
           0.064350 -0.017610 -0.024240 -0.015070
AFIX 43
H20    6   0.904982  0.854075 -0.074054 11.000000 -1.200000
AFIX 0
C21    1   0.942783  0.825073  0.030479 11.000000  0.043380  0.068160 =
           0.064110 -0.024690 -0.016710 -0.000600
C22    1   1.004523  0.944317  0.027060 11.000000  0.049130  0.080450 =
           0.059030 -0.023370 -0.016830 -0.003710
AFIX 43
H22    6   1.053549  0.941120  0.065846 11.000000 -1.200000
AFIX 0
C23    1   0.320256  0.181487  0.508845 11.000000  0.093520  0.074690 =
           0.088040 -0.040310 -0.022080 -0.021630
AFIX 43
H23    6   0.333009  0.225667  0.544805 11.000000 -1.200000
AFIX 0
C24    1   0.414328  0.179574  0.443059 11.000000  0.083390  0.074590 =
           0.089940 -0.022930 -0.019390 -0.033000
AFIX 43
H24    6   0.490015  0.225245  0.432067 11.000000 -1.200000
AFIX 0
C25    1   0.394328  0.108007  0.393111 11.000000  0.080730  0.088620 =
           0.063410 -0.017960 -0.009370 -0.031070
AFIX 43
H25    6   0.461689  0.103226  0.348568 11.000000 -1.200000
AFIX 0
N8     4   0.285851  0.045530  0.404100 11.000000  0.066560  0.067470 =
           0.056310 -0.018900 -0.015380 -0.017130
C27    1   0.188028  0.052682  0.467727 11.000000  0.059380  0.038310 =
           0.058270 -0.011150 -0.021620 -0.002870
C28    1   0.062335 -0.008815  0.474130 11.000000  0.071080  0.041070 =
           0.053250 -0.012410 -0.018860 -0.003800
AFIX 43
H28    6   0.071404 -0.065083  0.438623 11.000000 -1.200000
AFIX 0
H1W    6   0.095766  0.684161  0.172673 11.000000  0.043840
H2W    6   0.211087  0.573520  0.179494 11.000000  0.062350
H3W    6   0.338619  0.887051  0.331258 11.000000  0.053100
H4W    6   0.449998  0.778873  0.322979 11.000000  0.061940
Q1     1   0.063700  0.552900  0.502100 11.000000  0.050000      0.32
Q2     1   0.558100  1.060000  0.001500 11.000000  0.050000      0.29
Q3     1   0.952600  0.822300 -0.063100 11.000000  0.050000      0.27
Q4     1   0.198700  0.038900  0.506300 11.000000  0.050000      0.27
Q5     1   0.027100  0.493600  0.458400 11.000000  0.050000      0.26
Q6     1   0.462800  1.012200  0.043900 11.000000  0.050000      0.26
Q7     1   0.381300  0.908400  0.131600 11.000000  0.050000      0.25
Q8     1  -0.170200  1.308000  0.251800 11.000000  0.050000      0.24
Q9     1  -0.298100  1.177500  0.245200 11.000000  0.050000      0.24
Q10    1   0.127800  0.579600  0.368200 11.000000  0.050000      0.23
HKLF 4
END
;
