# Supplementary material for: Crystal structure of a two-dimensional grid-type iron(II) coordination polymer: poly[[di­aqua­tetra-μ-cyanido-diargentate(I)iron(II)] trans-1,2-bis(pyridin-2-yl)ethyl­ene disolvate]
Source: Acta Crystallogr Sect E Struct Rep Online. 2014 Jul 23;70(Pt 8):107–10. doi: 10.1107/S1600536814016250 (PMC4158491; doi:10.1107/S1600536814016250)
Supplement: Supplementary file 2 [file e-70-00107-Isup2.hkl]

# 
# h,k,l, Fc-squared, Fo-squared, sigma(Fo-squared) and status flag 
# 
data_I
_shelx_title ' lot122n1 in P-1' 
_shelx_refln_list_code          4 
_shelx_F_calc_maximum      376.03 
_exptl_crystal_F_000       768.00 
_reflns_d_resolution_high  0.7562 
 
loop_ 
 _symmetry_equiv_pos_as_xyz 
 'x, y, z' 
 '-x, -y, -z' 
 
_cell_length_a     9.2078 
_cell_length_b     9.8558 
_cell_length_c    18.9029 
_cell_angle_alpha  77.667 
_cell_angle_beta   77.507 
_cell_angle_gamma  67.900 
 
_shelx_F_squared_multiplier     1.000 
 
loop_ 
 _refln_index_h 
 _refln_index_k 
 _refln_index_l 
 _refln_F_squared_calc 
 _refln_F_squared_meas 
 _refln_F_squared_sigma 
 _refln_observed_status 
   1   0   0      322.17      320.16      5.60 o 
   2   0   0        5.64        1.51      1.88 o 
   3   0   0      227.81      216.00      7.68 o 
   4   0   0     9296.29     9509.25    146.92 o 
   5   0   0      319.62      338.20     11.40 o 
   6   0   0      290.37      273.51      8.22 o 
   7   0   0      453.23      434.14     11.55 o 
   8   0   0     1349.62     1292.74     30.58 o 
   9   0   0        5.76        4.63     14.31 o 
  10   0   0       48.47       54.76      9.65 o 
  11   0   0        3.32       12.41     11.43 o 
 -10   1   0        0.97        3.41      6.49 o 
  -9   1   0      799.52      841.27     29.76 o 
  -8   1   0       28.23       18.46      6.68 o 
  -7   1   0      827.68      792.88     17.60 o 
  -6   1   0      472.81      456.74     11.46 o 
  -5   1   0     6400.98     6248.24     98.85 o 
  -4   1   0      642.17      652.19     13.12 o 
  -3   1   0     7006.79     7349.90    113.83 o 
  -2   1   0      241.73      251.96      5.70 o 
  -1   1   0    26879.62    28213.47    429.48 o 
   0   1   0      368.26      363.75      7.47 o 
   1   1   0     2279.12     2652.39     41.79 o 
   2   1   0       50.68       57.77      4.20 o 
   3   1   0     9540.03     9322.34    165.46 o 
   4   1   0      180.01      179.91      5.20 o 
   5   1   0     1445.49     1460.34     25.71 o 
   6   1   0      117.48      119.05      6.21 o 
   7   1   0     3908.08     3883.84     64.19 o 
   8   1   0        0.28        0.63      3.55 o 
   9   1   0        2.06        6.46      5.47 o 
  10   1   0        0.11       -3.48      5.84 o 
  11   1   0      199.41      200.22     16.89 o 
 -10   2   0      170.74      210.73     18.12 o 
  -9   2   0       50.73       59.91     12.35 o 
  -8   2   0      238.50      253.62     11.98 o 
  -7   2   0       47.75       50.46      5.86 o 
  -6   2   0     2507.26     2435.99     42.43 o 
  -5   2   0       55.72       57.03      4.36 o 
  -4   2   0      504.86      465.06     13.30 o 
  -3   2   0       60.27       92.15      8.11 o 
  -2   2   0    55822.02    58724.54    891.33 o 
  -1   2   0        1.70        2.83      2.39 o 
   0   2   0      311.64      299.11      5.61 o 
   1   2   0        1.08        1.41      1.49 o 
   2   2   0    29037.23    29859.64    453.93 o 
   3   2   0        0.08       -0.64      1.14 o 
   4   2   0      584.08      609.89     12.05 o 
   5   2   0      666.48      686.13     13.80 o 
   6   2   0    11111.92    11228.76    174.17 o 
   7   2   0        0.15        1.96      2.66 o 
   8   2   0      291.49      316.30     12.22 o 
   9   2   0      114.96      128.65     12.07 o 
  10   2   0      397.45      390.21     20.72 o 
  11   2   0        2.10        0.29      7.17 o 
  -9   3   0       81.86      100.52     21.13 o 
  -8   3   0      153.88      167.94     10.52 o 
  -7   3   0     1080.71     1085.88     29.05 o 
  -6   3   0      219.02      211.71     13.76 o 
  -5   3   0      303.42      327.16      9.50 o 
  -4   3   0      292.31      296.86     10.18 o 
  -3   3   0    25974.13    27938.77    426.05 o 
  -2   3   0     1356.22     1538.47     26.35 o 
  -1   3   0    12522.09    13156.96    201.54 o 
   0   3   0       92.73       76.95      3.27 o 
   1   3   0     9907.25    10005.77    153.67 o 
   2   3   0      181.72      185.94      4.91 o 
   3   3   0     2501.09     2662.54     43.11 o 
   4   3   0      638.20      692.05     13.58 o 
   5   3   0     8261.99     8082.00    126.05 o 
   6   3   0       86.12       88.46      5.55 o 
   7   3   0      183.63      154.14      8.26 o 
   8   3   0       21.32       24.74      4.80 o 
   9   3   0     1210.13     1180.94     37.27 o 
  10   3   0        0.27       -1.84      5.90 o 
  11   3   0        0.63       -0.89      7.08 o 
  -9   4   0       32.52       16.59     12.41 o 
  -8   4   0      305.82      322.42     18.28 o 
  -7   4   0      138.83      147.75      9.31 o 
  -6   4   0      805.32      778.95     21.34 o 
  -5   4   0       16.86       12.85      3.10 o 
  -4   4   0     5515.01     5873.55     94.11 o 
  -3   4   0        0.25       -0.23      2.05 o 
  -2   4   0     1797.45     1678.85     29.11 o 
  -1   4   0      547.04      532.20     10.00 o 
   0   4   0    11142.27    11624.13    160.01 o 
   1   4   0        2.51        1.04      1.39 o 
   2   4   0      636.09      653.53     12.74 o 
   3   4   0     1137.16     1217.31     21.56 o 
   4   4   0    26387.85    27202.58    414.60 o 
   5   4   0      187.71      194.89      9.86 o 
   6   4   0      237.15      226.57      7.48 o 
   7   4   0       99.43       95.85      6.89 o 
   8   4   0     1946.49     1969.07     42.47 o 
   9   4   0        6.17        3.75      5.76 o 
  10   4   0        6.59       12.09      7.99 o 
  11   4   0        2.69        8.87      7.57 o 
  -8   5   0       69.83       82.69     15.97 o 
  -7   5   0       95.27       91.72     10.12 o 
  -6   5   0      146.31      160.60     13.72 o 
  -5   5   0     3368.19     3410.24     58.41 o 
  -4   5   0        5.39        7.74      2.90 o 
  -3   5   0      758.30      764.45     16.34 o 
  -2   5   0      263.32      246.13      7.33 o 
  -1   5   0     8238.67     8267.51    115.58 o 
   0   5   0      536.07      553.93     10.70 o 
   1   5   0     1136.67     1154.81     20.89 o 
   2   5   0      482.62      488.26     10.69 o 
   3   5   0     8686.79     8391.51    130.65 o 
   4   5   0       38.60       40.56      3.52 o 
   5   5   0     1120.50     1089.45     21.02 o 
   6   5   0       70.93       63.68      4.73 o 
   7   5   0     3023.67     2965.28     59.40 o 
   8   5   0        8.23        0.80      3.45 o 
   9   5   0       32.22       29.67      7.47 o 
  10   5   0        0.41       -2.18      8.72 o 
  11   5   0      222.97      215.22     17.28 o 
  -7   6   0       43.49       54.64      7.86 o 
  -6   6   0      652.24      604.73     34.16 o 
  -5   6   0      250.59      254.23     14.58 o 
  -4   6   0     1063.02     1022.29     24.58 o 
  -3   6   0      104.43      111.00      6.11 o 
  -2   6   0     3230.31     3382.01     50.71 o 
  -1   6   0       44.64       54.16      5.80 o 
   0   6   0      570.99      541.02     11.06 o 
   1   6   0       11.29       13.62      2.55 o 
   2   6   0    15164.78    15333.25    235.98 o 
   3   6   0       28.99       34.82      3.57 o 
   4   6   0      537.04      533.95     14.12 o 
   5   6   0        0.21       -1.04      2.53 o 
   6   6   0     5854.33     5776.09    130.05 o 
   7   6   0       11.17       11.08      3.50 o 
   8   6   0        0.38       -1.27      3.63 o 
   9   6   0        5.40       -4.47      4.47 o 
  10   6   0      276.79      306.14     18.61 o 
  11   6   0        0.05        8.15      7.08 o 
  -7   7   0      217.56      227.91     27.08 o 
  -6   7   0        4.92        7.49      5.39 o 
  -5   7   0      332.51      319.34     15.58 o 
  -4   7   0      127.68      124.67      9.57 o 
  -3   7   0     2392.45     2381.39     51.21 o 
  -2   7   0      145.52      134.67      7.40 o 
  -1   7   0      369.51      361.80     10.80 o 
   0   7   0      581.87      562.44     13.16 o 
   1   7   0     6249.80     6323.80    100.76 o 
   2   7   0       23.18       20.89      3.30 o 
   3   7   0      917.05      861.20     17.91 o 
   4   7   0       13.54        9.05      3.20 o 
   5   7   0     3955.93     3940.27     65.39 o 
   6   7   0        3.40        0.09      3.15 o 
   7   7   0      134.77      126.10      7.13 o 
   8   7   0       83.51       83.60      8.76 o 
   9   7   0      460.72      483.15     21.24 o 
  10   7   0        0.08       -2.33     17.14 o 
  11   7   0        3.02        6.99      6.38 o 
  -6   8   0      125.28      121.65     12.12 o 
  -5   8   0       71.03       71.05      8.55 o 
  -4   8   0      449.34      450.62     17.46 o 
  -3   8   0      156.89      147.72     10.49 o 
  -2   8   0      511.74      533.19     18.08 o 
  -1   8   0       21.62       24.98      6.73 o 
   0   8   0     4227.84     4256.87    102.25 o 
   1   8   0      232.96      242.59      8.53 o 
   2   8   0      748.42      744.41     16.68 o 
   3   8   0        5.24        4.07      3.30 o 
   4   8   0     3312.62     3300.70     56.09 o 
   5   8   0        4.96        5.98      3.45 o 
   6   8   0        2.38       -3.03      3.03 o 
   7   8   0       82.98       72.19      6.13 o 
   8   8   0      805.90      816.47     43.19 o 
   9   8   0       26.87       23.41     14.50 o 
  10   8   0        2.82        9.88      6.87 o 
  11   8   0       45.23       46.63     17.26 o 
  -4   9   0       84.18       85.23      9.59 o 
  -3   9   0      114.78      109.92     10.06 o 
  -2   9   0       82.88       85.45     15.60 o 
  -1   9   0     1756.14     1705.08     49.47 o 
   0   9   0       13.43       18.24      6.82 o 
   1   9   0      234.38      218.81     16.46 o 
   2   9   0      100.57       99.61     10.33 o 
   3   9   0     3109.98     3180.53     54.91 o 
   4   9   0        0.21       -1.27      3.19 o 
   5   9   0       85.88      101.67      7.82 o 
   6   9   0       15.72       20.45      4.42 o 
   7   9   0      531.53      535.27     40.71 o 
   8   9   0       30.27       40.82     10.87 o 
   9   9   0       35.64       45.53      8.77 o 
  10   9   0        0.84       24.52     19.78 o 
  -3  10   0       28.40       37.29      8.81 o 
  -2  10   0      580.39      554.61     30.47 o 
  -1  10   0       49.08       65.58     10.47 o 
   0  10   0      471.66      498.77     31.15 o 
   1  10   0        9.31        4.00      6.35 o 
   2  10   0      749.07      755.38     28.10 o 
   3  10   0       15.80       12.40      6.84 o 
   4  10   0       97.09      118.38     11.80 o 
   5  10   0        0.24       -1.47      4.53 o 
   6  10   0      569.70      579.45     16.13 o 
   7  10   0        0.07       -0.35      5.68 o 
   8  10   0       11.60       17.52      6.61 o 
   9  10   0       55.85       62.75     10.11 o 
  10  10   0      228.62      274.50     18.98 o 
  -2  11   0       14.27       13.82      8.46 o 
  -1  11   0      165.92      171.93     16.20 o 
   0  11   0        0.60        2.86      7.08 o 
   1  11   0      899.97      940.76     70.03 o 
   2  11   0       27.53       19.78      7.91 o 
   3  11   0       74.90       80.72     17.39 o 
   4  11   0        0.71       16.25      7.54 o 
   5  11   0      429.43      464.21     21.93 o 
   6  11   0        0.80        3.17      7.47 o 
   7  11   0        0.23       -4.67      9.95 o 
   8  11   0        0.92        8.48     10.93 o 
   9  11   0      295.04      295.85     27.77 o 
   1  12   0        2.97        3.64      8.29 o 
   2  12   0       96.77       95.64     13.28 o 
   3  12   0        7.66       10.88      8.72 o 
   4  12   0      115.40       96.28     16.40 o 
   5  12   0        0.62       -1.27      7.99 o 
   6  12   0       31.80       38.84     10.47 o 
   7  12   0       10.13       50.37     15.11 o 
  -7 -12   1      213.33      233.07     25.92 o 
  -6 -12   1        8.24        7.72      8.68 o 
  -5 -12   1       26.99       40.08     16.16 o 
  -4 -12   1        0.62        0.02     29.24 o 
  -3 -12   1       41.65       39.87     12.35 o 
  -2 -12   1       50.27       54.18     11.33 o 
  -1 -12   1       22.90       35.78     14.99 o 
  -8 -11   1      171.09      231.72     24.45 o 
  -7 -11   1        0.13       -0.29      7.23 o 
  -6 -11   1       83.56      105.35     12.24 o 
  -5 -11   1        1.52       -2.77     12.90 o 
  -4 -11   1       33.48       32.02     10.57 o 
  -3 -11   1       23.55       13.87      7.51 o 
  -2 -11   1        2.23       14.52      7.58 o 
  -1 -11   1      263.05      259.48     18.41 o 
   0 -11   1       17.01        8.90      7.48 o 
   1 -11   1      206.10      255.04     18.84 o 
  -9 -10   1      263.27      302.92     18.85 o 
  -8 -10   1        3.18        6.02      6.60 o 
  -7 -10   1      103.53      140.36     14.62 o 
  -6 -10   1        1.50        0.39      7.67 o 
  -5 -10   1       52.19       62.33      7.36 o 
  -4 -10   1       23.55       23.99     11.86 o 
  -3 -10   1      117.42      147.46     14.25 o 
  -2 -10   1       67.04       74.00     10.19 o 
  -1 -10   1      232.07      248.10     16.42 o 
   0 -10   1      488.90      538.20     23.89 o 
   1 -10   1      142.36      154.40     14.25 o 
   2 -10   1      329.28      329.80     20.20 o 
   3 -10   1        2.70        5.36      7.07 o 
 -10  -9   1      234.53      223.50     17.30 o 
  -9  -9   1       37.28       53.91      8.91 o 
  -8  -9   1       74.94       77.96      8.46 o 
  -7  -9   1        1.30       -3.40      4.38 o 
  -6  -9   1      105.25      122.47      7.58 o 
  -5  -9   1        1.23        1.45      3.40 o 
  -4  -9   1      109.25      113.80      8.44 o 
  -3  -9   1       58.34       60.35      6.74 o 
  -2  -9   1      210.49      223.10     14.37 o 
  -1  -9   1      358.69      365.59     17.94 o 
   0  -9   1      316.33      299.67     18.61 o 
   1  -9   1      400.47      412.72     20.07 o 
   2  -9   1       53.56       31.78     11.06 o 
   3  -9   1      259.36      239.44     16.76 o 
   4  -9   1       49.22       46.32     11.86 o 
 -11  -8   1       94.78      113.15     13.89 o 
 -10  -8   1       69.79       63.22     10.22 o 
  -9  -8   1      113.18      101.96     11.64 o 
  -8  -8   1       14.94       19.93      5.61 o 
  -7  -8   1       45.01       47.38      6.42 o 
  -6  -8   1       13.93       13.56      3.91 o 
  -5  -8   1      496.54      488.13     24.10 o 
  -4  -8   1       17.18       15.07      3.74 o 
  -3  -8   1     1239.20     1230.37     24.39 o 
  -2  -8   1      263.41      278.69     10.81 o 
  -1  -8   1     1451.30     1458.25     32.78 o 
   0  -8   1      319.81      317.83     16.20 o 
   1  -8   1       71.51       68.79      8.68 o 
   2  -8   1      739.02      703.88     26.19 o 
   3  -8   1      364.57      343.35     14.75 o 
   4  -8   1      426.51      435.49     23.94 o 
   5  -8   1        7.08        2.29      8.32 o 
   6  -8   1      867.54      904.30     32.35 o 
 -11  -7   1       53.02       54.58     10.38 o 
 -10  -7   1       61.05       78.15     10.81 o 
  -9  -7   1        0.36        3.00     12.78 o 
  -8  -7   1        2.61       13.07      4.57 o 
  -7  -7   1       55.83       60.64      6.52 o 
  -6  -7   1      261.28      241.33     10.85 o 
  -5  -7   1       13.99       16.23      3.75 o 
  -4  -7   1     1577.91     1571.22     29.18 o 
  -3  -7   1       59.82       63.32      4.80 o 
  -2  -7   1      183.35      176.96      6.90 o 
  -1  -7   1     1152.38     1165.65     22.54 o 
   0  -7   1        4.45        8.78      2.92 o 
   1  -7   1      225.76      232.15      8.16 o 
   2  -7   1      311.83      319.95     12.84 o 
   3  -7   1     1254.84     1231.60     30.67 o 
   4  -7   1       31.88       24.57      5.61 o 
   5  -7   1      701.85      686.73     21.97 o 
   6  -7   1       98.96      104.13     10.99 o 
   7  -7   1      662.23      693.34     23.64 o 
 -11  -6   1       28.83       50.80      9.51 o 
 -10  -6   1       31.13       41.95      8.50 o 
  -9  -6   1      185.82      171.25     13.81 o 
  -8  -6   1        0.36       -0.48      3.63 o 
  -7  -6   1      310.06      304.19     11.96 o 
  -6  -6   1       75.54       71.95      5.40 o 
  -5  -6   1     2097.42     2051.21     36.30 o 
  -4  -6   1       31.04       39.31      3.91 o 
  -3  -6   1     3586.97     3765.45     61.45 o 
  -2  -6   1      374.07      354.43     11.60 o 
  -1  -6   1      524.56      522.68     14.34 o 
   0  -6   1      211.05      203.23      6.96 o 
   1  -6   1     2329.60     2109.34     77.47 o 
   2  -6   1      529.16      540.51     11.67 o 
   3  -6   1       23.67       20.67      3.08 o 
   4  -6   1     2288.60     2302.46     42.13 o 
   5  -6   1      340.45      342.73     13.75 o 
   6  -6   1      874.05      867.12     47.57 o 
   7  -6   1        0.04       14.21      5.41 o 
 -11  -5   1       11.26       12.19      7.76 o 
 -10  -5   1       23.41       19.73      9.89 o 
  -9  -5   1       89.31      105.42     10.99 o 
  -8  -5   1      401.54      407.66     15.55 o 
  -7  -5   1      122.55      102.71      8.66 o 
  -6  -5   1     1497.89     1501.27     39.97 o 
  -5  -5   1      274.67      275.57      8.37 o 
  -4  -5   1      755.22      683.68     14.38 o 
  -3  -5   1      128.56      136.79      5.38 o 
  -2  -5   1      178.26      153.56      5.34 o 
  -1  -5   1        8.64        9.20      2.07 o 
   0  -5   1     4895.88     4967.43     78.89 o 
   1  -5   1      646.95      645.97     12.51 o 
   2  -5   1       61.88       67.36      3.91 o 
   3  -5   1     1088.94     1059.26     25.98 o 
   4  -5   1      321.98      357.07     11.69 o 
   5  -5   1     2324.14     2305.21    125.09 o 
   6  -5   1        0.30       10.40      5.43 o 
   7  -5   1      613.35      601.15     49.02 o 
   8  -5   1       81.28       89.01     11.07 o 
 -11  -4   1       14.19       -0.19      8.11 o 
 -10  -4   1       48.87       58.94      9.83 o 
  -9  -4   1      141.53      142.06     12.47 o 
  -8  -4   1      193.83      201.91     10.22 o 
  -7  -4   1     1125.89     1133.68     26.91 o 
  -6  -4   1      460.11      452.41     14.20 o 
  -5  -4   1      979.05      906.55     18.52 o 
  -4  -4   1      232.01      231.55      6.88 o 
  -3  -4   1     2885.42     2973.86     48.32 o 
  -2  -4   1       75.83       81.46      4.17 o 
  -1  -4   1     9571.94     9440.59    145.65 o 
   0  -4   1       72.57       66.14      3.86 o 
   1  -4   1      957.75      974.58     16.19 o 
   2  -4   1      268.60      226.46      6.09 o 
   3  -4   1     1280.67     1271.91     23.57 o 
   4  -4   1     1596.18     1711.77     31.10 o 
   5  -4   1       34.94       46.06      4.48 o 
   6  -4   1     1121.94     1131.16     23.78 o 
   7  -4   1      318.82      334.89     13.69 o 
   8  -4   1      420.26      447.09     29.73 o 
   9  -4   1       31.86       52.59     14.74 o 
 -11  -3   1       47.44       66.12     10.77 o 
 -10  -3   1       84.72       95.13     15.85 o 
  -9  -3   1      310.73      283.27     25.13 o 
  -8  -3   1      735.90      719.16     20.08 o 
  -7  -3   1      933.67      903.42     22.59 o 
  -6  -3   1     2030.73     2043.62     39.92 o 
  -5  -3   1      425.17      441.00     14.84 o 
  -4  -3   1     2137.46     2137.09     35.66 o 
  -3  -3   1       50.54       49.04      2.89 o 
  -2  -3   1    15517.84    15749.57    240.59 o 
  -1  -3   1       65.42       66.27      3.71 o 
   0  -3   1      593.26      591.49     11.29 o 
   1  -3   1     4242.18     4440.02     62.46 o 
   2  -3   1     4335.78     4434.50     70.24 o 
   3  -3   1     2666.67     2751.70     52.67 o 
   4  -3   1      114.89      127.39      5.61 o 
   5  -3   1     1033.49     1030.43     20.73 o 
   6  -3   1      841.94      755.47     33.53 o 
   7  -3   1      910.25      955.07     21.08 o 
   8  -3   1        6.08        8.42      5.78 o 
   9  -3   1      346.35      387.09     19.80 o 
 -11  -2   1        4.67        6.64     14.37 o 
 -10  -2   1      129.97      146.70     13.60 o 
  -9  -2   1       85.80       91.06      8.18 o 
  -8  -2   1      507.18      515.77     18.24 o 
  -7  -2   1      128.27      114.92      7.49 o 
  -6  -2   1     1062.55     1049.48     20.12 o 
  -5  -2   1      229.86      188.73      5.89 o 
  -4  -2   1      680.28      696.38     13.41 o 
  -3  -2   1    16209.92    16374.11    302.46 o 
  -2  -2   1       46.59       48.49      2.29 o 
  -1  -2   1       95.29       86.34      3.99 o 
   0  -2   1      132.69      148.84      4.22 o 
   1  -2   1    27227.53    29270.71    397.73 o 
   2  -2   1     3236.50     3500.43     55.45 o 
   3  -2   1     2434.34     2606.53     42.66 o 
   4  -2   1     4458.73     4867.42     77.65 o 
   5  -2   1     2039.91     2028.66     35.43 o 
   6  -2   1      396.91      378.34     11.35 o 
   7  -2   1       79.67       81.78      6.80 o 
   8  -2   1      797.78      802.86     23.56 o 
   9  -2   1       36.06       38.11      7.93 o 
  10  -2   1      320.90      352.85     20.14 o 
 -11  -1   1      183.31      181.67     27.21 o 
 -10  -1   1      125.83      130.59     13.24 o 
  -9  -1   1      337.49      334.79     18.79 o 
  -8  -1   1      772.72      751.87     20.71 o 
  -7  -1   1     1333.53     1285.92     36.98 o 
  -6  -1   1      584.42      547.72     12.39 o 
  -5  -1   1      504.87      472.61     10.54 o 
  -4  -1   1     7643.22     7558.80    117.34 o 
  -3  -1   1       89.26       84.06      3.11 o 
  -2  -1   1        6.43       -2.43      2.43 o 
  -1  -1   1       50.55       52.14      1.83 o 
   0  -1   1     9197.62     9552.96    147.34 o 
   1  -1   1     1042.47     1171.11     19.10 o 
   2  -1   1    22593.98    24885.20    378.55 o 
   3  -1   1       57.02       54.49      2.97 o 
   4  -1   1     5304.27     5276.41     83.31 o 
   5  -1   1     1058.69     1091.73     20.68 o 
   6  -1   1       32.98       28.95      4.14 o 
   7  -1   1      626.87      608.34     14.65 o 
   8  -1   1      504.17      492.90     15.86 o 
   9  -1   1     1207.61     1226.10     38.44 o 
  10  -1   1        0.74       12.10      6.82 o 
 -11   0   1        0.10       -1.87      7.20 o 
 -10   0   1      639.37      626.78     26.09 o 
  -9   0   1       49.20       51.31      6.75 o 
  -8   0   1      803.04      783.23     21.43 o 
  -7   0   1        2.64        2.66      3.49 o 
  -6   0   1     1267.56     1250.95     23.56 o 
  -5   0   1     3674.57     3672.37     59.54 o 
  -4   0   1       75.91       72.67      3.50 o 
  -3   0   1      475.13      458.31      9.40 o 
  -2   0   1       66.58       56.37      2.78 o 
  -1   0   1     8273.67     8746.86    155.64 o 
   0   0   1        1.51        0.25      0.37 o 
   1   0   1     3811.48     4274.38     76.96 o 
   2   0   1    11156.49    11864.49    209.04 o 
   3   0   1    13327.75    13710.74    209.76 o 
   4   0   1      658.51      651.36     12.78 o 
   5   0   1        4.14       -0.67      2.09 o 
   6   0   1     1380.28     1361.13     27.10 o 
   7   0   1      700.94      685.30     19.87 o 
   8   0   1      757.93      715.43     19.82 o 
   9   0   1      166.32      167.50     13.18 o 
  10   0   1      398.84      415.77     20.20 o 
  11   0   1       34.04       34.97      9.13 o 
 -10   1   1       33.20       31.82      8.51 o 
  -9   1   1      540.87      534.00     18.00 o 
  -8   1   1       10.05       15.95      4.85 o 
  -7   1   1      492.74      512.00     32.96 o 
  -6   1   1     2073.72     2003.38     41.42 o 
  -5   1   1      585.02      572.48     12.65 o 
  -4   1   1      839.46      827.41     15.89 o 
  -3   1   1     4202.90     4505.45     70.86 o 
  -2   1   1    26137.94    27898.94    526.26 o 
  -1   1   1     2997.59     3128.39     48.73 o 
   0   1   1     3307.60     3722.12     67.39 o 
   1   1   1       21.04       24.59      1.56 o 
   2   1   1     3371.24     3509.73     54.89 o 
   3   1   1       37.53       38.71      3.39 o 
   4   1   1       20.37       28.82      2.73 o 
   5   1   1     1556.44     1565.24     35.59 o 
   6   1   1     1939.22     1896.41     33.09 o 
   7   1   1      976.79      983.92     20.00 o 
   8   1   1      429.34      407.03     14.05 o 
   9   1   1      151.61      152.94     12.63 o 
  10   1   1       78.54       80.96     10.81 o 
  11   1   1      217.97      256.27     18.63 o 
 -10   2   1      272.01      327.55     28.75 o 
  -9   2   1       22.88       42.39      9.90 o 
  -8   2   1      654.25      664.10     19.89 o 
  -7   2   1      213.30      206.34      8.36 o 
  -6   2   1      303.67      291.99      9.05 o 
  -5   2   1      135.02      126.34      5.70 o 
  -4   2   1      238.57      201.75      6.53 o 
  -3   2   1     3058.57     3226.31     52.04 o 
  -2   2   1     3769.63     3985.98     72.49 o 
  -1   2   1    20949.90    22842.89    347.70 o 
   0   2   1     9139.07     9744.62    149.02 o 
   1   2   1     3249.21     3535.84     55.19 o 
   2   2   1       58.27       60.12      3.45 o 
   3   2   1      340.67      364.79      8.29 o 
   4   2   1       12.78        8.91      1.75 o 
   5   2   1     4349.30     4421.49     70.54 o 
   6   2   1      810.92      757.03     15.57 o 
   7   2   1      354.40      319.03      9.34 o 
   8   2   1      489.29      479.38     14.97 o 
   9   2   1      124.08      132.96     16.28 o 
  10   2   1      233.97      261.05     17.11 o 
  11   2   1        5.86       18.19      7.73 o 
  -9   3   1      436.77      448.32     30.10 o 
  -8   3   1      331.28      351.44     14.24 o 
  -7   3   1      808.08      813.65     18.89 o 
  -6   3   1      121.19      112.94      6.38 o 
  -5   3   1     1256.53     1304.85     27.24 o 
  -4   3   1     1869.51     1881.83     37.93 o 
  -3   3   1     2599.00     2614.91     43.39 o 
  -2   3   1     1164.21     1262.64     22.19 o 
  -1   3   1      145.43      145.82      4.32 o 
   0   3   1    11400.02    11604.39    177.81 o 
   1   3   1       31.07       30.91      1.85 o 
   2   3   1      145.27      152.43      4.57 o 
   3   3   1      145.43      142.06      4.54 o 
   4   3   1     3335.21     3132.70     79.21 o 
   5   3   1     1379.81     1399.92     24.92 o 
   6   3   1     3520.99     3607.05     59.00 o 
   7   3   1      433.17      433.40     11.19 o 
   8   3   1      653.06      651.03     18.26 o 
   9   3   1      348.77      363.86     22.85 o 
  10   3   1       82.04       72.25     10.21 o 
  11   3   1       51.76       44.33     19.60 o 
  -9   4   1       13.22       24.93      8.98 o 
  -8   4   1      270.84      245.25     16.20 o 
  -7   4   1       26.34       17.03      6.62 o 
  -6   4   1     1895.54     1899.15     35.48 o 
  -5   4   1      458.90      479.54     14.82 o 
  -4   4   1     1218.78     1246.10     32.11 o 
  -3   4   1      613.64      600.70     15.87 o 
  -2   4   1     2913.32     3064.16     50.12 o 
  -1   4   1     3027.35     2989.06     48.46 o 
   0   4   1      107.54      104.06      5.11 o 
   1   4   1       44.57       71.97      9.03 o 
   2   4   1        5.70        9.33      1.86 o 
   3   4   1     3516.34     3479.99     55.78 o 
   4   4   1      182.01      183.31      5.87 o 
   5   4   1      692.16      587.83     17.65 o 
   6   4   1        6.56        0.68      2.41 o 
   7   4   1      610.44      615.79     14.15 o 
   8   4   1      318.37      307.30     11.60 o 
   9   4   1       74.04       70.53      9.56 o 
  10   4   1       61.15       58.95      9.84 o 
  11   4   1       51.87       44.84     15.66 o 
  -8   5   1        0.44       11.24      7.95 o 
  -7   5   1      375.15      429.39     16.33 o 
  -6   5   1      319.73      311.12     13.24 o 
  -5   5   1     2393.59     2421.16     50.69 o 
  -4   5   1      291.14      281.34     14.08 o 
  -3   5   1     1385.49     1399.13     26.15 o 
  -2   5   1     2511.75     2461.99     41.63 o 
  -1   5   1     1294.71     1377.02     22.24 o 
   0   5   1       15.07       15.11      2.99 o 
   1   5   1      982.96     1026.69     17.02 o 
   2   5   1     7628.27     8027.86    124.84 o 
   3   5   1      367.96      364.80      8.91 o 
   4   5   1     1363.67     1231.34     22.62 o 
   5   5   1      168.22      163.84     10.87 o 
   6   5   1     1030.74     1006.64     20.10 o 
   7   5   1      110.64      114.65      5.98 o 
   8   5   1      427.23      407.88     18.02 o 
   9   5   1       92.03      100.52     11.79 o 
  10   5   1       88.92       82.52     10.64 o 
  11   5   1      144.27      145.97     14.50 o 
  -7   6   1       76.39       67.45     14.87 o 
  -6   6   1      998.39     1034.32     27.84 o 
  -5   6   1        8.75        6.27      4.80 o 
  -4   6   1     2135.46     2185.73     46.84 o 
  -3   6   1      896.35      863.33     22.17 o 
  -2   6   1      678.55      672.78     16.61 o 
  -1   6   1       58.22       62.87      3.73 o 
   0   6   1      686.32      701.31     13.29 o 
   1   6   1     2697.13     2702.35     45.07 o 
   2   6   1       56.61       53.06      3.88 o 
   3   6   1     3702.58     3816.67     62.12 o 
   4   6   1      322.52      313.84      8.93 o 
   5   6   1     1140.80     1154.19     22.42 o 
   6   6   1      119.59      114.89      6.17 o 
   7   6   1      267.31      242.04     10.57 o 
   8   6   1       46.14       40.95      7.30 o 
   9   6   1      148.78      159.60     13.24 o 
  10   6   1       94.62      102.82     15.36 o 
  11   6   1       87.65       95.47     12.51 o 
  -7   7   1      859.37      946.30     35.49 o 
  -6   7   1        1.35       -3.23      7.68 o 
  -5   7   1      986.57      976.50     27.33 o 
  -4   7   1      285.98      270.80     11.02 o 
  -3   7   1      615.70      628.48     16.27 o 
  -2   7   1       29.18       28.48      4.25 o 
  -1   7   1      131.06      127.17      7.00 o 
   0   7   1     1546.46     1554.46     25.75 o 
   1   7   1      896.01      862.93     17.79 o 
   2   7   1      492.84      468.19     11.60 o 
   3   7   1       69.43       72.51      6.37 o 
   4   7   1      399.68      378.38     10.71 o 
   5   7   1       55.72       49.02      4.72 o 
   6   7   1      455.54      425.98     11.91 o 
   7   7   1       22.81       19.74      4.06 o 
   8   7   1      375.10      365.60     17.37 o 
   9   7   1       50.00       54.20      8.60 o 
  10   7   1       49.24       58.49     19.23 o 
  11   7   1       13.72        8.66      9.09 o 
  -6   8   1      665.33      652.16     22.99 o 
  -5   8   1       69.96       73.50      8.86 o 
  -4   8   1      422.10      443.51     17.25 o 
  -3   8   1       27.21       14.33      5.39 o 
  -2   8   1      733.72      743.36     22.08 o 
  -1   8   1     1255.52     1259.02     26.23 o 
   0   8   1      689.79      695.55     22.84 o 
   1   8   1      438.22      431.44     29.26 o 
   2   8   1       21.07       24.94      3.73 o 
   3   8   1      819.90      819.48     17.89 o 
   4   8   1       21.63       18.63      3.77 o 
   5   8   1      374.64      373.00     11.15 o 
   6   8   1        5.08       -1.84      3.09 o 
   7   8   1      253.87      244.88     17.43 o 
   8   8   1       56.18       51.84     10.07 o 
   9   8   1      290.36      308.37     21.62 o 
  10   8   1       56.71       63.68      9.59 o 
  11   8   1       10.50       14.97     16.77 o 
  -4   9   1       28.25       39.25      7.92 o 
  -3   9   1      376.52      378.42     17.03 o 
  -2   9   1      149.22      157.40     11.31 o 
  -1   9   1      756.88      726.88     27.23 o 
   0   9   1       38.78       32.20      7.59 o 
   1   9   1      159.08      161.04     12.49 o 
   2   9   1       15.10       19.27      4.93 o 
   3   9   1       58.56       63.51      6.91 o 
   4   9   1      125.85      125.49      8.05 o 
   5   9   1        0.81       -1.20      3.35 o 
   6   9   1      202.92      240.06     10.29 o 
   7   9   1       15.45       15.38      4.38 o 
   8   9   1      241.99      259.41     16.20 o 
   9   9   1        3.60        3.02      6.21 o 
  10   9   1       17.01       30.57      8.73 o 
  -3  10   1      129.07      116.38     13.19 o 
  -2  10   1      321.00      317.26     24.39 o 
  -1  10   1       19.20       22.41     11.92 o 
   0  10   1      547.46      545.09     23.79 o 
   1  10   1       13.75       12.04      7.04 o 
   2  10   1       66.98       55.46      9.20 o 
   3  10   1      256.39      230.21     15.19 o 
   4  10   1       28.21       21.81      7.37 o 
   5  10   1      143.62      162.70     10.14 o 
   6  10   1        7.19       12.61      5.29 o 
   7  10   1       86.22      106.98      7.74 o 
   8  10   1        0.99        1.09      6.21 o 
   9  10   1       12.65       25.36      7.99 o 
  10  10   1       29.64       44.94      9.51 o 
  -2  11   1        7.31        3.44      8.08 o 
  -1  11   1      292.13      292.90     19.98 o 
   0  11   1       15.65       14.78      7.86 o 
   1  11   1      168.47      167.93     19.84 o 
   2  11   1        4.04        5.28      6.94 o 
   3  11   1       38.40       48.87      9.77 o 
   4  11   1       73.43       72.61     10.77 o 
   5  11   1        3.87        9.89      7.65 o 
   6  11   1      100.88      124.92     12.66 o 
   7  11   1        1.16        6.07      7.21 o 
   8  11   1        9.53       18.68     10.93 o 
   9  11   1       13.55       21.92      8.18 o 
   0  12   1      131.51      126.43     20.89 o 
   1  12   1       11.07       12.03      9.28 o 
   2  12   1      128.35      130.47     14.51 o 
   3  12   1       40.08       36.00     10.06 o 
   4  12   1       14.49        8.55      8.46 o 
   5  12   1       31.53       24.07      9.51 o 
   6  12   1       10.93       12.93      9.00 o 
  -6 -12   2      288.71      299.78     28.87 o 
  -5 -12   2        6.92       13.08     11.36 o 
  -4 -12   2        0.97       -4.17      7.96 o 
  -3 -12   2        4.61       13.90      8.81 o 
  -2 -12   2      414.74      524.84     36.92 o 
  -1 -12   2        2.08        5.40      8.52 o 
  -8 -11   2        0.61        5.04      7.91 o 
  -7 -11   2      519.52      472.45     23.18 o 
  -6 -11   2        1.47       14.84      7.70 o 
  -5 -11   2        2.56        0.57      7.34 o 
  -4 -11   2        5.55        3.21      7.68 o 
  -3 -11   2      395.83      400.59     21.28 o 
  -2 -11   2        2.14        1.07      7.12 o 
  -1 -11   2      273.05      286.65     30.22 o 
   0 -11   2        5.77       14.65      8.29 o 
   1 -11   2      382.75      388.48     22.74 o 
  -9 -10   2        4.50       -6.63     10.69 o 
  -8 -10   2      351.28      388.35     22.73 o 
  -7 -10   2       27.42       33.47      9.09 o 
  -6 -10   2       47.05       51.03     10.09 o 
  -5 -10   2        0.88       -4.28      4.53 o 
  -4 -10   2      818.99      887.05     27.33 o 
  -3 -10   2        1.58       -2.49      5.64 o 
  -2 -10   2       94.21       95.07     11.42 o 
  -1 -10   2       31.50       18.37      7.95 o 
   0 -10   2     1239.79     1221.03     39.88 o 
   1 -10   2       14.13       13.58     11.06 o 
   2 -10   2       98.50       90.48     12.47 o 
   3 -10   2       59.05       62.66     11.12 o 
 -10  -9   2        6.93        7.24      7.75 o 
  -9  -9   2      657.46      675.78     31.21 o 
  -8  -9   2       26.13       15.06      5.83 o 
  -7  -9   2       61.73       71.24      7.65 o 
  -6  -9   2        1.09        1.43      3.88 o 
  -5  -9   2      936.42      980.00     25.57 o 
  -4  -9   2       13.80       19.23      5.08 o 
  -3  -9   2      387.23      372.00     13.67 o 
  -2  -9   2       15.21       10.31      4.34 o 
  -1  -9   2     2496.71     2465.55     65.11 o 
   0  -9   2        3.61        4.27      5.60 o 
   1  -9   2      341.81      333.93     18.63 o 
   2  -9   2       28.70       30.71     10.14 o 
   3  -9   2      368.69      380.71     23.41 o 
   4  -9   2       86.42      100.44     12.55 o 
 -10  -8   2      265.54      269.75     18.30 o 
  -9  -8   2       80.84       77.03     10.59 o 
  -8  -8   2      125.45      126.59      9.80 o 
  -7  -8   2       13.02       28.82      6.73 o 
  -6  -8   2      876.81      822.62     26.22 o 
  -5  -8   2        1.73        5.23      3.38 o 
  -4  -8   2      221.34      206.30      8.35 o 
  -3  -8   2        4.10        5.13      3.33 o 
  -2  -8   2     4031.76     4048.81     78.55 o 
  -1  -8   2      176.45      186.99      9.58 o 
   0  -8   2      384.46      324.19     12.03 o 
   1  -8   2      105.73       94.85     13.21 o 
   2  -8   2     2150.06     2115.91     57.73 o 
   3  -8   2       71.55       75.31      9.99 o 
   4  -8   2      235.51      236.96     16.37 o 
   5  -8   2       58.47       60.06      8.32 o 
   6  -8   2      165.82      177.24     13.32 o 
 -11  -7   2      261.52      285.45     48.10 o 
 -10  -7   2        6.40       10.56      6.59 o 
  -9  -7   2       56.84       50.58      8.59 o 
  -8  -7   2       27.64       22.34      5.57 o 
  -7  -7   2     1593.87     1611.37     45.03 o 
  -6  -7   2       84.48      101.85      6.31 o 
  -5  -7   2       45.82       40.87      4.52 o 
  -4  -7   2       11.46       11.10      3.24 o 
  -3  -7   2     9005.82     9022.16    148.52 o 
  -2  -7   2       43.52       41.31      4.00 o 
  -1  -7   2      594.40      580.34     17.34 o 
   0  -7   2       45.12       44.71      5.96 o 
   1  -7   2      912.54      887.25     22.31 o 
   2  -7   2      141.53      148.79     11.03 o 
   3  -7   2     1081.61     1088.77     28.72 o 
   4  -7   2      155.24      136.20      9.95 o 
   5  -7   2      715.50      700.33     22.08 o 
   6  -7   2       72.23       79.52     10.23 o 
   7  -7   2      110.26      123.40     11.54 o 
 -11  -6   2       21.77       37.18      9.72 o 
 -10  -6   2       15.59       22.18      7.38 o 
  -9  -6   2        9.14        9.74      5.72 o 
  -8  -6   2      608.88      595.70     18.57 o 
  -7  -6   2       26.68       32.08      5.25 o 
  -6  -6   2       57.96       56.85      4.93 o 
  -5  -6   2        7.01        5.32      3.11 o 
  -4  -6   2     7057.70     7125.45    112.77 o 
  -3  -6   2      338.31      365.09      9.63 o 
  -2  -6   2      334.37      321.39      8.67 o 
  -1  -6   2      100.02      114.92      7.06 o 
   0  -6   2     9376.24     9472.79    147.88 o 
   1  -6   2       12.68        9.10      2.69 o 
   2  -6   2      148.04      154.83      7.09 o 
   3  -6   2       23.31       24.56      3.38 o 
   4  -6   2     2381.49     2346.96     42.75 o 
   5  -6   2       46.13       56.25      6.78 o 
   6  -6   2      232.29      262.42     20.59 o 
   7  -6   2       84.01      102.97      9.61 o 
 -11  -5   2        0.86       -6.01      6.01 o 
 -10  -5   2        2.49        6.18      6.58 o 
  -9  -5   2      678.23      713.86     21.49 o 
  -8  -5   2        1.81       -1.29      3.66 o 
  -7  -5   2        2.51        0.35      3.86 o 
  -6  -5   2        0.35       -0.02      3.35 o 
  -5  -5   2    12821.18    12980.04    201.07 o 
  -4  -5   2      141.11      156.08      5.97 o 
  -3  -5   2      146.85      144.61      5.47 o 
  -2  -5   2        0.01        1.15      1.80 o 
  -1  -5   2    10000.90     9919.27    153.65 o 
   0  -5   2       72.78       63.97      5.24 o 
   1  -5   2     1637.45     1651.37     29.01 o 
   2  -5   2      539.22      522.27     10.87 o 
   3  -5   2     4599.85     4486.33     65.55 o 
   4  -5   2      210.10      214.94      7.29 o 
   5  -5   2      889.57      863.22     19.14 o 
   6  -5   2        0.19        3.88      3.10 o 
   7  -5   2      475.58      488.03     17.40 o 
   8  -5   2       87.29      107.48      9.64 o 
 -11  -4   2        0.09        4.91     10.57 o 
 -10  -4   2      281.50      302.77     18.55 o 
  -9  -4   2        4.71        1.78      7.48 o 
  -8  -4   2       29.36       33.99      5.61 o 
  -7  -4   2       75.71       81.37      6.93 o 
  -6  -4   2     5842.20     5569.93     89.25 o 
  -5  -4   2        0.30        1.04      2.10 o 
  -4  -4   2      501.94      507.67     11.27 o 
  -3  -4   2      250.52      263.41      7.04 o 
  -2  -4   2    15844.76    15923.06    243.80 o 
  -1  -4   2      276.70      303.33      7.20 o 
   0  -4   2     1263.90     1221.81     21.43 o 
   1  -4   2       28.17       24.65      2.27 o 
   2  -4   2    18349.91    19084.20    261.64 o 
   3  -4   2        7.38        9.82      2.21 o 
   4  -4   2      851.32      866.24     20.71 o 
   5  -4   2       45.98       53.17      4.75 o 
   6  -4   2     2756.11     2722.66     48.19 o 
   7  -4   2      139.99      147.08      8.21 o 
   8  -4   2      152.48      169.76     15.91 o 
 -11  -3   2      114.22      124.05     16.52 o 
 -10  -3   2        1.26        6.68      6.44 o 
  -9  -3   2       50.81       58.90      7.03 o 
  -8  -3   2        2.54        5.64      4.40 o 
  -7  -3   2     5804.57     5773.40    132.74 o 
  -6  -3   2       50.20       57.15      4.86 o 
  -5  -3   2       68.47       66.88      4.12 o 
  -4  -3   2       31.63       38.93      3.14 o 
  -3  -3   2    22791.00    22921.56    349.45 o 
  -2  -3   2        0.22       -0.67      2.13 o 
  -1  -3   2      144.54      139.96      4.29 o 
   0  -3   2       17.96       15.88      1.64 o 
   1  -3   2    21497.79    21550.48    293.98 o 
   2  -3   2      195.81      210.32      6.60 o 
   3  -3   2     1699.88     1755.60     30.40 o 
   4  -3   2       86.68       91.16      4.93 o 
   5  -3   2     4482.65     4545.07     74.19 o 
   6  -3   2       99.46      102.06      6.17 o 
   7  -3   2      484.08      481.74     18.21 o 
   8  -3   2      110.18       99.25      7.23 o 
   9  -3   2      244.33      253.59     21.93 o 
 -11  -2   2        2.18        2.24      7.15 o 
 -10  -2   2       16.35       12.24      7.05 o 
  -9  -2   2        2.07       -1.93      4.14 o 
  -8  -2   2     2406.64     2238.23     57.36 o 
  -7  -2   2       88.48       72.78      6.65 o 
  -6  -2   2      491.41      499.95     11.42 o 
  -5  -2   2       72.11       66.04      3.46 o 
  -4  -2   2    13901.28    14140.87    216.98 o 
  -3  -2   2        7.19        7.52      1.49 o 
  -2  -2   2     1778.19     1950.46     31.82 o 
  -1  -2   2      112.93      123.92      3.43 o 
   0  -2   2    26713.42    26068.60    403.78 o 
   1  -2   2     2665.70     2932.19     41.54 o 
   2  -2   2     3764.24     4009.80     72.94 o 
   3  -2   2     1406.17     1519.86     26.20 o 
   4  -2   2    16807.51    17734.77    272.00 o 
   5  -2   2      162.05      169.17      6.56 o 
   6  -2   2      148.93      132.92      6.98 o 
   7  -2   2       75.01       64.66      5.36 o 
   8  -2   2     1152.73     1115.71     23.95 o 
   9  -2   2       23.22       27.37      9.34 o 
  10  -2   2        9.20        8.01      6.99 o 
 -11  -1   2       45.67       59.49     11.61 o 
 -10  -1   2       38.68       29.53     12.96 o 
  -9  -1   2      625.59      638.94     19.72 o 
  -8  -1   2        4.91        1.48      4.03 o 
  -7  -1   2       78.49       86.97      8.86 o 
  -6  -1   2       20.50       19.62      2.96 o 
  -5  -1   2     8899.41     8673.64    135.02 o 
  -4  -1   2      254.10      272.47      6.65 o 
  -3  -1   2       43.49       41.73      3.88 o 
  -2  -1   2      245.96      266.56     11.19 o 
  -1  -1   2   105060.49    89958.98   1595.64 o 
   0  -1   2     1160.38     1272.75     23.76 o 
   1  -1   2    13671.74    14861.85    202.82 o 
   2  -1   2      471.98      456.30      8.87 o 
   3  -1   2    13924.81    14340.72    219.60 o 
   4  -1   2      116.35      106.12      4.51 o 
   5  -1   2     1698.40     1701.12     30.00 o 
   6  -1   2      371.04      341.16      9.53 o 
   7  -1   2     1663.61     1644.29     35.31 o 
   8  -1   2       58.63       60.78      5.47 o 
   9  -1   2      152.85      148.00     12.68 o 
  10  -1   2        0.74        5.32      6.25 o 
 -10   0   2      394.98      413.43     20.68 o 
  -9   0   2       44.74       46.28      6.74 o 
  -8   0   2      621.83      581.31     19.68 o 
  -7   0   2      124.08      130.90      9.57 o 
  -6   0   2     6382.97     6271.63     99.76 o 
  -5   0   2      134.30      133.81      9.93 o 
  -4   0   2      215.68      197.88      6.92 o 
  -3   0   2      100.27      100.49      3.85 o 
  -2   0   2    25310.03    25504.35    388.27 o 
  -1   0   2      869.62      971.30     15.86 o 
   0   0   2        8.36       21.35      2.91 o 
   1   0   2      120.94      115.72      2.66 o 
   2   0   2    41439.43    41916.00    638.90 o 
   3   0   2        8.13        7.47      2.18 o 
   4   0   2      885.32      853.43     18.43 o 
   5   0   2        2.88        4.04      2.38 o 
   6   0   2     6075.15     6219.04     98.89 o 
   7   0   2        3.28        0.10      3.49 o 
   8   0   2        2.06        2.09      3.26 o 
   9   0   2       10.59       10.91      5.72 o 
  10   0   2      454.52      438.56     20.98 o 
  11   0   2       10.31       13.67      7.90 o 
 -10   1   2        4.45        3.01      6.59 o 
  -9   1   2       88.77      105.08      9.21 o 
  -8   1   2       19.91       20.11      7.57 o 
  -7   1   2     1273.48     1216.01     28.74 o 
  -6   1   2      101.26       93.40      6.62 o 
  -5   1   2      947.07      956.59     18.62 o 
  -4   1   2      249.94      252.41      6.87 o 
  -3   1   2    18558.70    18736.18    285.93 o 
  -2   1   2     3640.49     3997.53     62.53 o 
  -1   1   2    12560.82    13440.67    237.13 o 
   0   1   2      322.28      317.54      5.72 o 
   1   1   2    21130.46    21916.29    337.16 o 
   2   1   2     6126.31     6482.14     99.81 o 
   3   1   2      346.04      334.11      7.16 o 
   4   1   2      454.59      458.30     10.05 o 
   5   1   2     9848.02     9731.35    150.84 o 
   6   1   2      164.03      161.47      6.18 o 
   7   1   2      538.20      485.71     12.03 o 
   8   1   2      319.42      312.22     15.28 o 
   9   1   2      626.23      623.12     24.15 o 
  10   1   2        0.07        5.54      5.63 o 
  11   1   2       35.81       42.03     20.33 o 
 -10   2   2       28.48       41.28     13.27 o 
  -9   2   2       17.45       22.86      5.87 o 
  -8   2   2      955.13      941.23     25.18 o 
  -7   2   2       71.16       71.68     10.27 o 
  -6   2   2       89.11       85.54      5.45 o 
  -5   2   2      535.52      540.64     14.36 o 
  -4   2   2    14042.64    14365.81    221.20 o 
  -3   2   2      447.45      439.44      9.60 o 
  -2   2   2     4747.47     4965.19     77.66 o 
  -1   2   2      390.08      402.19      7.89 o 
   0   2   2    46052.10    46055.46    813.52 o 
   1   2   2     7674.96     8188.05    125.35 o 
   2   2   2     1784.77     2038.59     33.12 o 
   3   2   2        3.69        4.12      1.33 o 
   4   2   2    14074.22    13666.30    241.74 o 
   5   2   2       32.88       39.63      3.57 o 
   6   2   2      478.19      467.39     10.96 o 
   7   2   2       17.74       15.06      3.17 o 
   8   2   2     3373.64     3371.87     83.18 o 
   9   2   2       23.26       29.45      6.91 o 
  10   2   2       64.49       56.45     16.03 o 
  11   2   2       15.82       14.37     11.30 o 
  -9   3   2      234.69      226.74     24.39 o 
  -8   3   2       65.78       42.14     11.43 o 
  -7   3   2      561.90      544.88     20.69 o 
  -6   3   2       64.45       57.91      5.05 o 
  -5   3   2     2894.29     2772.43     61.06 o 
  -4   3   2        4.85        6.07      2.34 o 
  -3   3   2     2309.03     2403.05     40.15 o 
  -2   3   2      980.78     1012.89     18.35 o 
  -1   3   2    20298.23    20324.01    309.81 o 
   0   3   2        7.84       23.40      5.02 o 
   1   3   2      566.90      586.42      9.90 o 
   2   3   2        9.23       14.11      1.70 o 
   3   3   2    29941.31    30923.53    470.10 o 
   4   3   2      278.79      309.08     16.33 o 
   5   3   2     1201.82     1193.84     21.68 o 
   6   3   2      586.08      584.70     12.87 o 
   7   3   2     3288.03     3221.48     61.70 o 
   8   3   2        0.70        3.69      6.45 o 
   9   3   2       23.23       27.71      8.23 o 
  10   3   2       28.80       22.75      7.14 o 
  11   3   2      154.34      173.38     15.79 o 
  -9   4   2       35.72       49.05     10.16 o 
  -8   4   2       24.29       24.68     10.87 o 
  -7   4   2      135.91      149.37     12.73 o 
  -6   4   2     2010.36     2017.12     38.03 o 
  -5   4   2      305.02      297.86      9.40 o 
  -4   4   2     1288.80     1273.73     33.42 o 
  -3   4   2       24.87       29.80      3.30 o 
  -2   4   2    19828.00    20467.96    313.14 o 
  -1   4   2      680.74      691.13     13.37 o 
   0   4   2      323.12      305.03      7.00 o 
   1   4   2      371.83      373.11      7.31 o 
   2   4   2    13737.46    13708.96    210.09 o 
   3   4   2      231.54      262.86      6.75 o 
   4   4   2      586.12      486.72     11.30 o 
   5   4   2       94.31       93.23      5.22 o 
   6   4   2     7348.93     7171.14    113.13 o 
   7   4   2        7.86        8.48      2.83 o 
   8   4   2      163.89      172.98     12.38 o 
   9   4   2        7.35        1.24      5.34 o 
  10   4   2      569.89      561.09     23.98 o 
  11   4   2        0.05        2.13      7.06 o 
  12   4   2        9.70       11.20      8.65 o 
  -8   5   2      133.88      143.64     14.41 o 
  -7   5   2      463.98      439.77     21.01 o 
  -6   5   2      109.05      114.76      9.02 o 
  -5   5   2      648.45      655.89     31.11 o 
  -4   5   2       29.81       31.69      5.01 o 
  -3   5   2     5225.29     5296.93     85.28 o 
  -2   5   2      159.82      171.94      7.28 o 
  -1   5   2     2171.15     2204.54     37.13 o 
   0   5   2        2.91        7.08      1.75 o 
   1   5   2    12071.08    12218.61    168.41 o 
   2   5   2      374.62      380.98      8.85 o 
   3   5   2     2028.75     2066.42     34.85 o 
   4   5   2        0.53        2.40      2.13 o 
   5   5   2    14681.45    15298.32    235.68 o 
   6   5   2       17.95       13.72      3.01 o 
   7   5   2        8.88        7.60      3.53 o 
   8   5   2        0.40        4.76      4.46 o 
   9   5   2     1172.84     1165.10     90.98 o 
  10   5   2        1.19        1.78      5.47 o 
  11   5   2        8.54        2.75      7.34 o 
  12   5   2        5.97        9.81      9.09 o 
  -7   6   2       55.06       48.02     10.93 o 
  -6   6   2      324.79      330.05     14.74 o 
  -5   6   2       24.30       30.67      6.14 o 
  -4   6   2     3769.45     3781.43     74.92 o 
  -3   6   2       56.98       65.53      6.36 o 
  -2   6   2      446.55      440.95     13.79 o 
  -1   6   2      410.84      385.91      8.83 o 
   0   6   2    10304.85    10646.88    148.12 o 
   1   6   2      156.53      158.32      7.06 o 
   2   6   2     1315.98     1271.27     23.27 o 
   3   6   2      215.12      225.06     10.57 o 
   4   6   2     8768.12     8704.51    136.21 o 
   5   6   2       42.22       40.45      4.09 o 
   6   6   2       79.46       70.98      5.12 o 
   7   6   2       10.90        8.68      3.53 o 
   8   6   2     1125.84     1130.05     34.92 o 
   9   6   2        0.73       -2.78      5.39 o 
  10   6   2        4.84        3.45      6.17 o 
  11   6   2       10.36       18.11      7.85 o 
  -6   7   2       58.04       29.24     11.55 o 
  -5   7   2      740.67      704.84     21.76 o 
  -4   7   2       19.73       22.83      7.03 o 
  -3   7   2     1180.28     1132.15     24.49 o 
  -2   7   2      265.76      253.55     10.64 o 
  -1   7   2     2247.57     2270.31     40.91 o 
   0   7   2      182.65      172.49      9.22 o 
   1   7   2      878.95      815.41     15.30 o 
   2   7   2       20.13       26.33      3.39 o 
   3   7   2     5892.34     5979.21     95.47 o 
   4   7   2        3.73        0.32      2.60 o 
   5   7   2       64.68       56.65      4.91 o 
   6   7   2        9.94       12.33      3.35 o 
   7   7   2     2401.12     2477.86     75.86 o 
   8   7   2       19.51       18.75      8.48 o 
   9   7   2       10.44        2.10      5.65 o 
  10   7   2       23.63       28.38      9.95 o 
  11   7   2      199.50      218.02     17.50 o 
  -6   8   2      276.12      260.95     17.72 o 
  -5   8   2       74.54       70.28      8.54 o 
  -4   8   2      185.34      187.68     13.65 o 
  -3   8   2      117.87      107.75      9.24 o 
  -2   8   2     1722.88     1697.80     33.73 o 
  -1   8   2       64.26       69.56      6.13 o 
   0   8   2      356.45      387.13     11.91 o 
   1   8   2       92.50       95.62      7.62 o 
   2   8   2     6686.38     6779.38    125.95 o 
   3   8   2        8.09        7.92      3.16 o 
   4   8   2      162.17      165.51      7.42 o 
   5   8   2       42.18       37.95      4.52 o 
   6   8   2     1475.27     1451.74     28.45 o 
   7   8   2       24.77       25.77      7.47 o 
   8   8   2       18.27        6.95     14.56 o 
   9   8   2        0.57        8.34      8.91 o 
  10   8   2      213.06      203.04     27.15 o 
  11   8   2        0.27       10.58      6.93 o 
  -4   9   2      154.23      143.77     11.62 o 
  -3   9   2      628.24      646.96     21.89 o 
  -2   9   2      165.16      172.15     11.56 o 
  -1   9   2      864.34      804.49     23.60 o 
   0   9   2       75.33       70.95      9.35 o 
   1   9   2      767.29      821.08     25.02 o 
   2   9   2      107.88      111.51      8.36 o 
   3   9   2      519.71      524.06     21.50 o 
   4   9   2        6.76        8.01      3.54 o 
   5   9   2     2190.79     2143.74     39.32 o 
   6   9   2        0.14        1.45      3.69 o 
   7   9   2       11.66       13.10      4.27 o 
   8   9   2       41.89       51.57     17.63 o 
   9   9   2      352.51      423.39     28.20 o 
  10   9   2       25.61       21.18      7.88 o 
  11   9   2        4.55       24.07     11.12 o 
  -3  10   2       82.25       82.86      9.62 o 
  -2  10   2      168.91      171.37     12.58 o 
  -1  10   2        4.91       -0.40      6.23 o 
   0  10   2     1381.57     1334.49     46.26 o 
   1  10   2       57.68       55.88      9.18 o 
   2  10   2      209.29      204.42     14.63 o 
   3  10   2      180.32      205.20     14.42 o 
   4  10   2     1005.64     1028.06     26.76 o 
   5  10   2        2.16        7.28      5.45 o 
   6  10   2       34.44       34.54      5.22 o 
   7  10   2        0.15       -1.78      3.88 o 
   8  10   2      391.04      427.63     19.93 o 
   9  10   2        1.31        5.54      7.19 o 
  10  10   2       61.55       62.12     10.90 o 
  -2  11   2       15.35       23.34     12.96 o 
  -1  11   2      279.99      241.58     18.20 o 
   0  11   2        0.33        0.54      7.15 o 
   1  11   2      326.01      322.11     24.20 o 
   2  11   2        0.04       -0.12      6.19 o 
   3  11   2      506.04      453.25     21.40 o 
   4  11   2        4.91        6.34      7.16 o 
   5  11   2      112.67      128.50     12.99 o 
   6  11   2       14.91       18.90      8.15 o 
   7  11   2      306.36      353.28     18.63 o 
   8  11   2        4.20        9.71      9.21 o 
   9  11   2        2.28       18.70      8.08 o 
   0  12   2       88.62       83.45     14.93 o 
   1  12   2        9.03       10.71      7.93 o 
   2  12   2      506.81      481.60     23.54 o 
   3  12   2        2.16       -0.56      7.49 o 
   4  12   2       57.58       66.90     10.99 o 
   5  12   2        0.13       14.26      8.55 o 
   6  12   2      253.80      257.90     17.83 o 
   7  12   2        0.18       31.70     12.78 o 
  -6 -12   3        0.36        0.98     12.78 o 
  -5 -12   3      103.91      110.98     14.05 o 
  -4 -12   3       10.08       16.63     14.31 o 
  -3 -12   3       51.46       59.03     11.59 o 
  -2 -12   3       24.56        2.30      9.19 o 
  -8 -11   3        6.70        8.14     17.88 o 
  -7 -11   3        0.32        0.64      7.99 o 
  -6 -11   3      125.10      142.62     14.11 o 
  -5 -11   3        0.56       -4.92      7.64 o 
  -4 -11   3       44.53       52.42     11.49 o 
  -3 -11   3       31.44       32.33      9.50 o 
  -2 -11   3       16.77       28.92      8.74 o 
  -1 -11   3      184.12      187.99     16.54 o 
   0 -11   3        9.27       14.35      7.95 o 
   1 -11   3      273.01      284.63     20.40 o 
  -9 -10   3        7.69       10.20     11.92 o 
  -8 -10   3        1.35        3.49      7.74 o 
  -7 -10   3      295.01      322.28     18.90 o 
  -6 -10   3        4.32       10.38      7.30 o 
  -5 -10   3       67.39       86.52      8.72 o 
  -4 -10   3       59.60       56.29      7.42 o 
  -3 -10   3      109.77      118.39     12.28 o 
  -2 -10   3       79.01       73.04     10.40 o 
  -1 -10   3       92.45       92.49     13.27 o 
   0 -10   3      265.56      322.51     25.43 o 
   1 -10   3        6.73       12.68      7.54 o 
   2 -10   3      167.44      173.02     18.18 o 
   3 -10   3       62.73       56.01     10.86 o 
 -10  -9   3       11.10        6.40      7.26 o 
  -9  -9   3       13.89       18.09     13.82 o 
  -8  -9   3      254.80      255.27     14.53 o 
  -7  -9   3       21.61       23.06      5.93 o 
  -6  -9   3      277.25      309.70     17.36 o 
  -5  -9   3        0.03        0.12      4.66 o 
  -4  -9   3      356.24      336.98     13.53 o 
  -3  -9   3       35.40       39.72      6.13 o 
  -2  -9   3      144.64      123.85     10.54 o 
  -1  -9   3      209.24      217.47     14.94 o 
   0  -9   3        6.16        6.22      6.47 o 
   1  -9   3      519.10      509.95     22.58 o 
   2  -9   3       49.40       43.84      9.09 o 
   3  -9   3      272.49      269.31     18.15 o 
   4  -9   3       15.83       21.41      8.14 o 
 -10  -8   3       11.46       15.65      7.34 o 
  -9  -8   3      134.07      190.68     15.04 o 
  -8  -8   3       42.18       38.24      6.76 o 
  -7  -8   3      188.67      198.91     11.08 o 
  -6  -8   3        1.93       -3.76      3.76 o 
  -5  -8   3      448.73      441.52     17.87 o 
  -4  -8   3       25.65       27.06      4.12 o 
  -3  -8   3      351.21      340.73     13.73 o 
  -2  -8   3      523.57      510.32     15.93 o 
  -1  -8   3      649.09      652.59     18.68 o 
   0  -8   3      136.88      136.61      8.76 o 
   1  -8   3      216.79      237.07     14.94 o 
   2  -8   3      874.93      841.72     29.45 o 
   3  -8   3        7.36       10.65      5.99 o 
   4  -8   3      692.32      697.25     30.96 o 
   5  -8   3      109.34       98.95     12.36 o 
 -11  -7   3       35.97       43.78      9.60 o 
 -10  -7   3      266.33      300.46     19.27 o 
  -9  -7   3        3.23        5.85      4.99 o 
  -8  -7   3      207.64      220.66     14.94 o 
  -7  -7   3        4.00        1.69      4.23 o 
  -6  -7   3      932.97      911.71     34.88 o 
  -5  -7   3        0.85        2.76      3.12 o 
  -4  -7   3      418.96      388.28     19.38 o 
  -3  -7   3       26.38       29.87      3.89 o 
  -2  -7   3      262.89      250.80     10.76 o 
  -1  -7   3      113.14      104.52      7.15 o 
   0  -7   3      712.56      678.10     18.47 o 
   1  -7   3      260.38      270.59     10.88 o 
   2  -7   3        2.67        5.12      3.54 o 
   3  -7   3     1332.32     1341.70     40.22 o 
   4  -7   3      240.24      256.63     15.84 o 
   5  -7   3      903.84      870.44     25.33 o 
   6  -7   3       11.67       26.68      6.38 o 
 -11  -6   3       69.84       93.10     12.55 o 
 -10  -6   3       95.80       93.22     11.27 o 
  -9  -6   3      170.95      189.20     13.26 o 
  -8  -6   3       70.24       69.11      7.34 o 
  -7  -6   3      886.60      872.12     23.30 o 
  -6  -6   3      100.16       86.81      7.17 o 
  -5  -6   3      765.70      760.99     16.67 o 
  -4  -6   3        0.59        1.85      2.70 o 
  -3  -6   3     1249.47     1217.65     23.00 o 
  -2  -6   3       49.48       48.02      3.78 o 
  -1  -6   3     2875.95     2822.42     49.42 o 
   0  -6   3       24.98       32.28      3.57 o 
   1  -6   3      318.62      318.93      8.92 o 
   2  -6   3      955.85      986.72     23.90 o 
   3  -6   3     1210.41     1205.31     24.67 o 
   4  -6   3     1184.08     1204.45     25.26 o 
   5  -6   3        3.41        5.10      4.28 o 
   6  -6   3      481.25      515.93     18.11 o 
   7  -6   3      152.16      168.18     11.48 o 
 -11  -5   3       40.59       36.06     13.08 o 
 -10  -5   3       95.99      100.65     16.03 o 
  -9  -5   3       26.27       14.94      7.08 o 
  -8  -5   3      233.09      261.68     15.24 o 
  -7  -5   3      241.74      223.28     10.75 o 
  -6  -5   3      991.70      940.96     43.33 o 
  -5  -5   3       92.91       89.43      5.19 o 
  -4  -5   3     2542.01     2549.12     43.06 o 
  -3  -5   3       10.35       15.60      2.60 o 
  -2  -5   3     2209.64     2053.57     34.87 o 
  -1  -5   3      268.10      275.62      7.34 o 
   0  -5   3      502.77      506.71     11.05 o 
   1  -5   3     1237.48     1265.77     23.18 o 
   2  -5   3     1034.50     1024.17     19.89 o 
   3  -5   3      651.47      646.72     13.22 o 
   4  -5   3        0.21        2.27      3.29 o 
   5  -5   3     1126.77     1137.23     24.06 o 
   6  -5   3      281.24      300.28     14.58 o 
   7  -5   3      550.92      551.81     18.53 o 
   8  -5   3        8.69       20.84      9.57 o 
 -11  -4   3       26.68       18.80     17.14 o 
 -10  -4   3       69.55       62.51      9.90 o 
  -9  -4   3      283.43      277.34     13.31 o 
  -8  -4   3      289.66      273.47     12.38 o 
  -7  -4   3      289.07      299.91     11.91 o 
  -6  -4   3      215.96      193.11      9.77 o 
  -5  -4   3     1834.30     1777.79     31.37 o 
  -4  -4   3       65.73       60.25      3.80 o 
  -3  -4   3     8296.49     8340.29    129.64 o 
  -2  -4   3      954.30     1046.88     18.98 o 
  -1  -4   3     1932.05     1906.05     31.87 o 
   0  -4   3     1113.71     1140.00     20.25 o 
   1  -4   3     4835.25     4943.27     78.24 o 
   2  -4   3     4670.42     4882.41     69.75 o 
   3  -4   3       21.35       29.21      2.84 o 
   4  -4   3     1115.98     1180.65     20.63 o 
   5  -4   3     1157.83     1169.12     21.06 o 
   6  -4   3     1407.38     1379.86     27.75 o 
   7  -4   3        7.08        4.25      3.12 o 
   8  -4   3      565.26      598.12     19.17 o 
 -11  -3   3       32.62       42.22      9.55 o 
 -10  -3   3       38.18       42.19      8.47 o 
  -9  -3   3      313.43      292.75     13.44 o 
  -8  -3   3      209.37      202.63     10.77 o 
  -7  -3   3      258.52      256.11     11.29 o 
  -6  -3   3     1547.34     1371.17     41.17 o 
  -5  -3   3      340.82      341.38     15.02 o 
  -4  -3   3     7527.10     7551.06    117.83 o 
  -3  -3   3       93.23       93.26      3.94 o 
  -2  -3   3     1218.61     1141.44     19.95 o 
  -1  -3   3      674.47      648.45     12.10 o 
   0  -3   3     7790.24     8147.84    125.88 o 
   1  -3   3      329.86      309.59      7.09 o 
   2  -3   3       23.70       22.11      2.15 o 
   3  -3   3     1117.82     1261.92     20.54 o 
   4  -3   3     3325.34     3443.23     50.75 o 
   5  -3   3     1047.06     1043.03     21.00 o 
   6  -3   3       40.72       42.51      4.33 o 
   7  -3   3     1641.79     1584.94     31.00 o 
   8  -3   3      229.32      245.78     10.30 o 
   9  -3   3      428.32      476.53     28.63 o 
 -11  -2   3        5.25       14.01      9.21 o 
 -10  -2   3      134.22      151.34     19.97 o 
  -9  -2   3      187.88      191.83     12.43 o 
  -8  -2   3      531.67      530.47     20.02 o 
  -7  -2   3      161.22      144.86     15.90 o 
  -6  -2   3      537.40      522.48     15.25 o 
  -5  -2   3     2208.78     2154.47     43.36 o 
  -4  -2   3      332.85      399.72     11.37 o 
  -3  -2   3      861.19      804.55     14.77 o 
  -2  -2   3       51.93       52.80      2.52 o 
  -1  -2   3     6227.66     6349.02     98.22 o 
   0  -2   3        1.36        1.82      1.59 o 
   1  -2   3     7033.06     7273.98    112.51 o 
   2  -2   3      489.25      516.93     10.74 o 
   3  -2   3     1468.50     1378.71     21.57 o 
   4  -2   3     2641.64     2745.87     45.61 o 
   5  -2   3       93.71       91.71      5.03 o 
   6  -2   3      579.09      580.93     15.36 o 
   7  -2   3      348.30      316.33     10.14 o 
   8  -2   3     1149.18     1164.94     28.45 o 
   9  -2   3       32.35       17.09      6.77 o 
  10  -2   3      269.09      268.20     17.60 o 
 -11  -1   3      132.48      132.08     14.34 o 
 -10  -1   3       55.68       48.82      9.08 o 
  -9  -1   3      311.54      321.26     18.33 o 
  -8  -1   3      434.60      417.80     14.65 o 
  -7  -1   3     1010.72      971.06     24.25 o 
  -6  -1   3     1591.84     1503.72     59.22 o 
  -5  -1   3      490.86      493.33     13.69 o 
  -4  -1   3     2246.65     2338.25     45.49 o 
  -3  -1   3      574.74      553.95     14.93 o 
  -2  -1   3     7029.11     7090.29    126.83 o 
  -1  -1   3       24.83       26.90      2.13 o 
   0  -1   3      255.37      232.43      5.48 o 
   1  -1   3     6995.96     7528.21    115.54 o 
   2  -1   3    16616.04    17471.02    238.24 o 
   3  -1   3     2089.43     2230.25     36.53 o 
   4  -1   3      299.32      316.80      7.98 o 
   5  -1   3      753.05      688.29     16.78 o 
   6  -1   3     1324.01     1252.41     23.95 o 
   7  -1   3     1251.12     1247.70     24.71 o 
   8  -1   3      206.71      190.36     10.13 o 
   9  -1   3      688.54      669.70     25.50 o 
  10  -1   3      118.03      125.30     12.77 o 
 -10   0   3      301.81      298.58     18.80 o 
  -9   0   3       49.55       49.73      7.07 o 
  -8   0   3      435.96      438.75     26.32 o 
  -7   0   3      594.64      567.11     16.85 o 
  -6   0   3      112.17      116.97      7.35 o 
  -5   0   3      328.60      315.89      8.20 o 
  -4   0   3     1512.26     1515.52     33.91 o 
  -3   0   3     5939.05     6127.21     95.41 o 
  -2   0   3      326.97      331.33      6.76 o 
  -1   0   3      109.45       86.92      3.19 o 
   0   0   3        1.64        2.28      0.90 o 
   1   0   3     2595.28     2848.32     44.66 o 
   2   0   3       10.11       11.43      1.22 o 
   3   0   3     1405.12     1453.74     24.60 o 
   4   0   3     2143.45     2206.85     36.57 o 
   5   0   3     3959.05     4121.58     66.32 o 
   6   0   3     1080.51     1011.06     19.86 o 
   7   0   3        4.38        1.89      3.90 o 
   8   0   3      243.04      245.17     10.94 o 
   9   0   3       49.42       49.14      8.41 o 
  10   0   3      395.00      433.41     20.80 o 
  11   0   3        0.02        3.88      7.99 o 
 -10   1   3        4.34       -1.09      6.99 o 
  -9   1   3      477.96      475.15     17.44 o 
  -8   1   3      365.48      353.86     14.21 o 
  -7   1   3      223.88      226.63     10.61 o 
  -6   1   3      364.71      353.99     12.04 o 
  -5   1   3      712.87      708.05     14.85 o 
  -4   1   3     3766.38     3733.30     60.14 o 
  -3   1   3      544.31      508.44     10.41 o 
  -2   1   3     5000.01     5169.63     80.64 o 
  -1   1   3     4747.83     5091.06     78.63 o 
   0   1   3     3505.63     3828.18     59.45 o 
   1   1   3       21.74       21.12      1.74 o 
   2   1   3     1868.50     2130.99     40.17 o 
   3   1   3      307.98      322.61      6.88 o 
   4   1   3     6212.52     6402.05     99.77 o 
   5   1   3      740.73      724.18     14.40 o 
   6   1   3      457.34      430.80     10.45 o 
   7   1   3      563.05      521.87     12.62 o 
   8   1   3      600.99      576.08     17.03 o 
   9   1   3      342.28      344.93     17.02 o 
  10   1   3        0.25       -5.30      5.30 o 
  11   1   3      181.53      208.32     16.88 o 
  -9   2   3       43.20       43.48      7.39 o 
  -8   2   3      755.08      709.72     21.12 o 
  -7   2   3      227.68      226.36     10.93 o 
  -6   2   3      661.95      640.38     14.87 o 
  -5   2   3      919.99      905.61     18.31 o 
  -4   2   3     5412.33     5585.63     88.63 o 
  -3   2   3      148.31      147.79      4.99 o 
  -2   2   3      819.65      818.76     14.95 o 
  -1   2   3    11118.57    11508.98    176.29 o 
   0   2   3       47.55       50.63      2.86 o 
   1   2   3     3364.97     3755.24     59.01 o 
   2   2   3      151.30      156.35      6.37 o 
   3   2   3    16800.77    16587.29    292.32 o 
   4   2   3      966.91      937.50     16.88 o 
   5   2   3     1745.80     1797.66     35.12 o 
   6   2   3      897.07      920.40     18.04 o 
   7   2   3      605.97      581.64     13.87 o 
   8   2   3      773.41      749.77     20.19 o 
   9   2   3        2.54        4.75      5.16 o 
  10   2   3      178.71      174.35     14.37 o 
  11   2   3       18.16        5.01      7.32 o 
  -9   3   3      157.74      161.16     28.69 o 
  -8   3   3       22.29        8.49      7.80 o 
  -7   3   3     1499.08     1463.41     34.12 o 
  -6   3   3      992.27      919.43     19.70 o 
  -5   3   3      836.30      836.66     21.79 o 
  -4   3   3      180.00      180.01      9.82 o 
  -3   3   3      901.81      977.57     18.53 o 
  -2   3   3     1435.27     1329.02     23.22 o 
  -1   3   3     1141.85     1210.90     20.77 o 
   0   3   3     1502.76     1667.82     51.65 o 
   1   3   3      397.45      420.20     13.02 o 
   2   3   3    16218.10    16665.54    227.35 o 
   3   3   3      166.56      161.04      4.72 o 
   4   3   3      503.03      432.06      9.43 o 
   5   3   3        9.43       12.07      2.11 o 
   6   3   3     2312.28     2359.95     39.99 o 
   7   3   3      639.66      616.78     13.90 o 
   8   3   3      219.12      212.10     17.73 o 
   9   3   3      205.19      209.42     14.55 o 
  10   3   3      276.94      280.44     17.81 o 
  11   3   3       92.33       91.99     12.03 o 
  12   3   3       42.08       33.05     15.36 o 
  -9   4   3        1.18       -4.55      7.49 o 
  -8   4   3      336.85      329.17     19.10 o 
  -7   4   3      114.69      111.77     15.73 o 
  -6   4   3     1008.13      995.81     25.49 o 
  -5   4   3        0.25        5.66      3.03 o 
  -4   4   3     1169.42     1145.63     22.30 o 
  -3   4   3     3308.46     3379.98     55.57 o 
  -2   4   3     3032.79     3226.92     61.57 o 
  -1   4   3      899.36      994.96     18.04 o 
   0   4   3     1134.80     1139.75     24.49 o 
   1   4   3     9932.88    10357.78    159.33 o 
   2   4   3      178.20      178.44      4.60 o 
   3   4   3      773.37      711.27     13.70 o 
   4   4   3      191.14      180.92      5.97 o 
   5   4   3     2060.88     1965.06     54.30 o 
   6   4   3      125.15      107.91      6.74 o 
   7   4   3      144.46      135.30      6.08 o 
   8   4   3      223.64      231.43     10.47 o 
   9   4   3       84.35       99.86     10.51 o 
  10   4   3      223.79      213.15     15.85 o 
  11   4   3       13.07       17.23      7.40 o 
  12   4   3       56.14       51.59     14.74 o 
  -8   5   3       56.57       65.34     17.14 o 
  -7   5   3      847.38      813.85     30.10 o 
  -6   5   3       24.88       26.03      5.71 o 
  -5   5   3     1592.21     1595.33     36.31 o 
  -4   5   3      982.97      976.67     24.30 o 
  -3   5   3     1174.64     1205.54     23.10 o 
  -2   5   3      115.93      112.97      7.89 o 
  -1   5   3      911.61      868.76     26.21 o 
   0   5   3     4966.90     5053.66     79.91 o 
   1   5   3      133.16      120.40      4.06 o 
   2   5   3     1589.37     1634.59     25.20 o 
   3   5   3       67.26       64.15      3.77 o 
   4   5   3     2176.58     2128.76     36.14 o 
   5   5   3      228.45      230.38     10.43 o 
   6   5   3      661.49      654.81     14.57 o 
   7   5   3      269.89      251.31     14.84 o 
   8   5   3      710.47      710.60     19.51 o 
   9   5   3      204.00      183.23     16.77 o 
  10   5   3      111.49       85.58     10.77 o 
  11   5   3      133.49      121.81     13.12 o 
  12   5   3       10.40        8.24     10.57 o 
  -7   6   3       12.11       18.47     18.98 o 
  -6   6   3      760.64      774.26     38.68 o 
  -5   6   3      137.13      157.90     10.20 o 
  -4   6   3     1075.15     1133.70     28.22 o 
  -3   6   3        3.35        6.67      3.95 o 
  -2   6   3      400.83      371.27     12.70 o 
  -1   6   3     1450.62     1381.59     30.46 o 
   0   6   3      272.18      244.62      6.42 o 
   1   6   3      177.12      156.58      6.97 o 
   2   6   3      179.73      174.05      6.14 o 
   3   6   3     2036.42     2081.28     35.74 o 
   4   6   3      150.13      166.65      6.36 o 
   5   6   3     1123.77     1118.56     21.75 o 
   6   6   3       65.14       63.30      4.93 o 
   7   6   3      828.67      795.88     26.72 o 
   8   6   3       50.05       67.77      6.55 o 
   9   6   3      179.71      200.07     18.25 o 
  10   6   3       62.73       75.55     10.33 o 
  11   6   3        6.65        2.56     10.50 o 
  12   6   3       40.63       33.34      8.88 o 
  -6   7   3      124.72      118.92     10.62 o 
  -5   7   3      535.32      528.15     18.50 o 
  -4   7   3        1.97        1.10      6.72 o 
  -3   7   3     1415.24     1407.40     33.35 o 
  -2   7   3      647.27      619.18     18.13 o 
  -1   7   3      643.50      632.33     31.51 o 
   0   7   3       17.42       29.79      5.07 o 
   1   7   3      239.84      217.01      6.66 o 
   2   7   3      602.40      569.76     13.04 o 
   3   7   3       64.19       73.14      4.76 o 
   4   7   3      125.00      123.12      6.06 o 
   5   7   3      158.27      172.11     10.11 o 
   6   7   3      615.27      597.65     14.54 o 
   7   7   3      122.20      116.95      6.70 o 
   8   7   3      377.89      387.28     16.42 o 
   9   7   3      109.79      106.02     11.32 o 
  10   7   3       10.27       18.28      6.52 o 
  11   7   3       70.05       60.68     10.58 o 
  -6   8   3      477.75      487.89     34.03 o 
  -5   8   3       23.33       17.98      6.36 o 
  -4   8   3      520.11      521.83     18.61 o 
  -3   8   3      291.06      281.99     11.66 o 
  -2   8   3     1095.33     1077.46     26.23 o 
  -1   8   3      113.35      118.99      7.56 o 
   0   8   3      423.14      429.71     12.72 o 
   1   8   3      341.92      347.34     10.99 o 
   2   8   3      116.25      116.67      7.94 o 
   3   8   3      312.42      318.04      9.84 o 
   4   8   3       33.73       32.93      4.72 o 
   5   8   3     1133.43     1113.00     22.77 o 
   6   8   3        1.08        2.55      3.44 o 
   7   8   3      456.34      442.95     12.76 o 
   8   8   3       41.11       40.97      6.23 o 
   9   8   3       30.61       28.52      7.47 o 
  10   8   3        9.16       10.18      6.38 o 
  11   8   3       68.42       80.86     11.28 o 
  -4   9   3       75.27       73.97      8.89 o 
  -3   9   3      433.26      406.53     17.54 o 
  -2   9   3       40.12       43.08      6.99 o 
  -1   9   3      655.63      622.03     20.32 o 
   0   9   3       51.66       54.90      7.05 o 
   1   9   3       93.92       95.25      7.87 o 
   2   9   3       41.42       45.84      6.17 o 
   3   9   3      217.47      198.28     10.32 o 
   4   9   3       38.66       42.18      5.74 o 
   5   9   3        5.14        6.99      3.72 o 
   6   9   3      165.88      180.60      8.61 o 
   7   9   3        0.98       -3.80      4.10 o 
   8   9   3        9.64       20.04      5.31 o 
   9   9   3       41.99       39.63      8.45 o 
  10   9   3        8.79       20.74      7.48 o 
  11   9   3        1.00       14.73      7.77 o 
  -3  10   3        2.27       12.07      7.42 o 
  -2  10   3      377.39      387.77     17.72 o 
  -1  10   3      121.95      120.37     12.10 o 
   0  10   3      510.32      469.21     21.85 o 
   1  10   3       69.22       63.53      9.51 o 
   2  10   3       93.57       97.97      8.77 o 
   3  10   3      842.41      867.28     23.97 o 
   4  10   3       44.68       54.22      6.98 o 
   5  10   3      142.43      146.99     11.39 o 
   6  10   3        0.07        5.29      4.77 o 
   7  10   3        7.81       10.64      5.00 o 
   8  10   3       15.75       22.98      7.04 o 
   9  10   3       52.24       66.01     12.04 o 
  10  10   3       15.37        4.00     14.87 o 
  -2  11   3        3.75       -1.08      7.21 o 
  -1  11   3      200.42      195.51     21.01 o 
   0  11   3        0.23        6.00      6.97 o 
   1  11   3      192.76      195.78     16.11 o 
   2  11   3      109.22       92.86     12.47 o 
   3  11   3       79.46       96.10     11.77 o 
   4  11   3       58.11       65.30     10.11 o 
   5  11   3       29.29       23.95      8.26 o 
   6  11   3        0.58       -0.59      5.14 o 
   7  11   3        2.37        2.76      6.51 o 
   8  11   3       49.01       63.52     13.76 o 
   9  11   3        2.11       16.75      7.69 o 
   0  12   3       81.84      104.72     13.63 o 
   1  12   3       32.36       38.62      9.89 o 
   2  12   3       72.61       78.56     14.74 o 
   3  12   3       86.47       81.95     11.94 o 
   4  12   3        3.34        3.61      7.85 o 
   5  12   3        6.08       14.47      8.53 o 
   6  12   3        4.72        9.37      7.95 o 
   7  12   3       50.49       43.49     14.01 o 
  -5 -12   4        0.57       15.11     14.50 o 
  -4 -12   4      254.41      281.04     19.61 o 
  -3 -12   4        1.25        7.69      8.75 o 
  -7 -11   4        5.40        4.67     12.29 o 
  -6 -11   4        0.15        8.02      7.61 o 
  -5 -11   4      676.82      715.16     28.47 o 
  -4 -11   4        0.16       -4.65      7.47 o 
  -3 -11   4       38.13       49.09     10.06 o 
  -2 -11   4        0.30        1.55      7.42 o 
  -1 -11   4      402.90      422.39     24.08 o 
   0 -11   4        3.63        5.01      8.24 o 
   1 -11   4       73.83       73.80     12.20 o 
  -9 -10   4        5.44        5.65     10.93 o 
  -8 -10   4        0.61        8.03     16.83 o 
  -7 -10   4        0.22       12.65      7.41 o 
  -6 -10   4      560.43      574.71     51.60 o 
  -5 -10   4       10.71       14.09      5.78 o 
  -4 -10   4       62.08       71.07      8.15 o 
  -3 -10   4        0.54        4.57      5.05 o 
  -2 -10   4      613.96      645.53     75.93 o 
  -1 -10   4       16.15       22.38      7.89 o 
   0 -10   4      173.68      202.73     16.16 o 
   1 -10   4        0.02        5.97      8.85 o 
   2 -10   4      243.11      241.61     29.18 o 
   3 -10   4       33.44       25.22      9.41 o 
  -9  -9   4        0.15        3.74      6.99 o 
  -8  -9   4        0.13        1.28      6.92 o 
  -7  -9   4      923.44      920.65     32.49 o 
  -6  -9   4        2.90        1.80      5.96 o 
  -5  -9   4        4.98        5.84      4.87 o 
  -4  -9   4       19.20       21.21      5.51 o 
  -3  -9   4     1729.56     1729.51     39.42 o 
  -2  -9   4        6.29        7.27      5.88 o 
  -1  -9   4      168.69      153.10      9.96 o 
   0  -9   4       13.89        8.11      6.64 o 
   1  -9   4     1545.22     1511.62     45.74 o 
   2  -9   4       29.54       28.50      9.77 o 
   3  -9   4      148.22      155.94     14.85 o 
   4  -9   4       12.47        9.85     11.36 o 
 -10  -8   4        2.06        4.23      7.12 o 
  -9  -8   4        4.72        2.35      5.38 o 
  -8  -8   4      902.92      909.36     29.96 o 
  -7  -8   4      103.76      106.57      8.94 o 
  -6  -8   4       17.41       24.74     13.36 o 
  -5  -8   4        2.34       -1.24      4.02 o 
  -4  -8   4     2672.42     2588.62     53.53 o 
  -3  -8   4       21.33       12.78      4.69 o 
  -2  -8   4      242.69      234.07     10.95 o 
  -1  -8   4        1.86       -3.51      4.36 o 
   0  -8   4      569.29      602.90     18.12 o 
   1  -8   4       39.02       44.40      6.47 o 
   2  -8   4      496.88      485.29     21.24 o 
   3  -8   4       21.94       37.13      8.03 o 
   4  -8   4      788.15      806.22     30.36 o 
   5  -8   4        4.11        5.34      7.38 o 
 -10  -7   4        1.55       12.22      7.33 o 
  -9  -7   4      732.79      757.93     23.52 o 
  -8  -7   4        9.28        7.48      5.10 o 
  -7  -7   4      219.60      222.83     11.56 o 
  -6  -7   4       47.31       47.25      6.38 o 
  -5  -7   4     2985.56     2831.87     64.15 o 
  -4  -7   4       45.23       44.68      5.21 o 
  -3  -7   4       81.35       84.42      5.30 o 
  -2  -7   4        0.40       -0.91      2.98 o 
  -1  -7   4     5468.27     5582.87    105.02 o 
   0  -7   4       95.84       96.11      7.34 o 
   1  -7   4      154.80      157.47      8.95 o 
   2  -7   4        4.47        1.50      3.44 o 
   3  -7   4     2120.22     2116.63     45.89 o 
   4  -7   4       31.49       30.99     14.25 o 
   5  -7   4      140.67      123.74     12.64 o 
   6  -7   4       57.20       65.13     10.02 o 
 -11  -6   4        4.10        1.85      7.73 o 
 -10  -6   4      363.35      370.39     22.67 o 
  -9  -6   4       46.09       46.82      7.01 o 
  -8  -6   4        0.63        2.07      4.14 o 
  -7  -6   4       47.94       40.94      5.89 o 
  -6  -6   4     3114.57     2854.47    135.18 o 
  -5  -6   4      108.98      112.72      6.19 o 
  -4  -6   4       53.49       54.01      5.55 o 
  -3  -6   4        0.33       -0.68      2.33 o 
  -2  -6   4     7769.82     7847.60    123.33 o 
  -1  -6   4       74.83       72.29      4.16 o 
   0  -6   4      789.01      728.82     32.35 o 
   1  -6   4      348.62      334.58     11.61 o 
   2  -6   4     7298.07     7262.47    134.39 o 
   3  -6   4       21.27       28.61      4.78 o 
   4  -6   4      828.24      846.64     22.70 o 
   5  -6   4       83.70       92.38     11.88 o 
   6  -6   4      321.95      350.84     22.89 o 
   7  -6   4       94.31      119.15     10.10 o 
 -11  -5   4      299.13      302.76     20.25 o 
 -10  -5   4       15.88       16.28      7.25 o 
  -9  -5   4       25.05       37.14      6.39 o 
  -8  -5   4        3.95        0.52      4.20 o 
  -7  -5   4     2415.12     2385.87     50.47 o 
  -6  -5   4      218.62      209.12     11.99 o 
  -5  -5   4      704.30      659.22     14.58 o 
  -4  -5   4        5.86       -0.30      2.37 o 
  -3  -5   4     7612.20     7716.74    120.98 o 
  -2  -5   4      372.81      420.25      9.87 o 
  -1  -5   4       81.77       83.53      6.83 o 
   0  -5   4       12.51       11.53      2.05 o 
   1  -5   4    10687.46    10892.33    169.05 o 
   2  -5   4       33.43       30.47      3.29 o 
   3  -5   4      891.66      867.54     18.09 o 
   4  -5   4       23.33       28.60      4.11 o 
   5  -5   4     2714.60     2717.62     48.42 o 
   6  -5   4      312.90      317.38     11.21 o 
   7  -5   4      153.41      142.56      8.77 o 
   8  -5   4       32.17       20.40     11.18 o 
 -11  -4   4       12.84        8.34     10.01 o 
 -10  -4   4        2.32        8.54      6.86 o 
  -9  -4   4        7.06        2.08      5.21 o 
  -8  -4   4     1477.21     1456.55     34.64 o 
  -7  -4   4       12.64       15.83      4.43 o 
  -6  -4   4       53.46       47.15      5.54 o 
  -5  -4   4        0.56       -2.06      2.06 o 
  -4  -4   4    11823.08    11826.53    182.94 o 
  -3  -4   4        2.57        0.76      1.92 o 
  -2  -4   4        2.87       -1.05      1.65 o 
  -1  -4   4      140.06      159.83      4.91 o 
   0  -4   4    26752.84    27029.62    412.02 o 
   1  -4   4      193.53      194.90      5.69 o 
   2  -4   4     1016.94     1007.97     19.07 o 
   3  -4   4      194.67      206.84      6.41 o 
   4  -4   4     2078.97     2185.73     34.41 o 
   5  -4   4      211.44      210.55      7.43 o 
   6  -4   4      443.94      420.45     12.68 o 
   7  -4   4      203.63      201.80      9.38 o 
   8  -4   4      408.47      383.22     28.07 o 
 -11  -3   4        0.17        5.84      7.40 o 
 -10  -3   4        3.17        4.84      8.78 o 
  -9  -3   4      872.07      888.40     25.12 o 
  -8  -3   4        3.01       -0.92      4.23 o 
  -7  -3   4       45.75       49.56      5.88 o 
  -6  -3   4       20.77       19.81      4.37 o 
  -5  -3   4     6456.16     6240.85    171.11 o 
  -4  -3   4        3.16        3.67      1.78 o 
  -3  -3   4     1423.29     1493.57     25.85 o 
  -2  -3   4        8.54       10.99      1.83 o 
  -1  -3   4    22772.88    22065.60    379.60 o 
   0  -3   4     1768.34     1955.57     37.92 o 
   1  -3   4     4234.51     4463.58     70.42 o 
   2  -3   4      962.46      968.33     17.82 o 
   3  -3   4    11283.60    11709.34    161.99 o 
   4  -3   4      561.21      579.54     11.68 o 
   5  -3   4      290.21      283.36      8.15 o 
   6  -3   4       37.00       46.81      4.96 o 
   7  -3   4     1477.09     1467.58     28.95 o 
   8  -3   4       76.13       91.91      8.12 o 
   9  -3   4       27.95       19.99      8.48 o 
 -11  -2   4        1.05        2.87      7.36 o 
 -10  -2   4      267.87      318.37     19.20 o 
  -9  -2   4       46.68       52.72      7.04 o 
  -8  -2   4       34.96       54.54      6.69 o 
  -7  -2   4       66.65       65.91      8.41 o 
  -6  -2   4     5858.76     5582.90    231.56 o 
  -5  -2   4      225.19      251.93      9.49 o 
  -4  -2   4        1.76       -0.04      2.33 o 
  -3  -2   4        0.09        1.80      1.61 o 
  -2  -2   4    35034.05    34953.34    530.86 o 
  -1  -2   4       21.31       22.85      2.15 o 
   0  -2   4      827.55      783.99     16.90 o 
   1  -2   4     1588.64     1707.90     33.08 o 
   2  -2   4    20025.36    21532.35    328.30 o 
   3  -2   4       16.94       23.40      2.13 o 
   4  -2   4      554.73      510.81     14.27 o 
   5  -2   4       48.19       41.80      6.78 o 
   6  -2   4     3138.55     3113.57     61.00 o 
   7  -2   4        1.10        7.01      3.08 o 
   8  -2   4      402.81      388.92     14.49 o 
   9  -2   4        5.65       -1.87      5.25 o 
  10  -2   4      144.90      141.92     13.71 o 
 -10  -1   4        6.98       19.87      7.93 o 
  -9  -1   4       50.18       38.22      6.50 o 
  -8  -1   4        3.84        1.13      7.03 o 
  -7  -1   4     3666.50     3611.88     71.36 o 
  -6  -1   4       62.74       62.44      5.82 o 
  -5  -1   4        5.19        7.53      3.16 o 
  -4  -1   4       19.19       17.69      3.12 o 
  -3  -1   4    19266.45    18749.07    331.29 o 
  -2  -1   4       43.31       46.18      2.19 o 
  -1  -1   4    13049.23    13704.41    256.56 o 
   0  -1   4       51.12       55.47      2.25 o 
   1  -1   4     6756.97     6779.79    104.84 o 
   2  -1   4      357.24      345.32      7.33 o 
   3  -1   4      874.46      881.70     16.92 o 
   4  -1   4      164.81      189.74      7.10 o 
   5  -1   4    10040.74    10292.09    160.04 o 
   6  -1   4        2.67        2.72      2.46 o 
   7  -1   4      304.92      297.58     11.26 o 
   8  -1   4        0.09        5.16      4.13 o 
   9  -1   4      518.31      506.15     21.58 o 
  10  -1   4       42.72       36.56      8.08 o 
 -10   0   4       11.58        9.75      7.30 o 
  -9   0   4        4.18       -0.20      5.52 o 
  -8   0   4      644.05      663.33     19.88 o 
  -7   0   4        2.80       11.11      4.30 o 
  -6   0   4      371.89      368.82     13.32 o 
  -5   0   4       71.79       70.55      5.99 o 
  -4   0   4    19938.00    20802.78    368.06 o 
  -3   0   4     1816.98     2062.50     33.91 o 
  -2   0   4      683.18      623.10     11.66 o 
  -1   0   4        3.77        3.79      1.25 o 
   0   0   4    42025.18    39177.00   1107.96 o 
   1   0   4     6239.71     6571.37    101.01 o 
   2   0   4      452.22      472.83      9.18 o 
   3   0   4      144.08      156.66      3.90 o 
   4   0   4    32687.14    33625.08    511.27 o 
   5   0   4       21.51       26.15      2.87 o 
   6   0   4      295.48      269.60     10.09 o 
   7   0   4        0.04        0.20      2.56 o 
   8   0   4     1103.07      970.09     44.78 o 
   9   0   4        7.15        0.46      5.19 o 
  10   0   4       97.25       89.10     11.07 o 
  11   0   4       25.08       31.21      8.60 o 
 -10   1   4        7.48        9.26      7.49 o 
  -9   1   4      597.82      577.62     19.51 o 
  -8   1   4        0.32       -4.17      4.17 o 
  -7   1   4       36.23       29.16      5.26 o 
  -6   1   4        3.77        2.68      3.21 o 
  -5   1   4     7398.17     7430.58    117.00 o 
  -4   1   4       39.71       52.22      3.42 o 
  -3   1   4     4131.27     4193.63     66.54 o 
  -2   1   4      433.11      462.65     10.54 o 
  -1   1   4     9209.57     9279.91    142.58 o 
   0   1   4     5592.86     5979.98     92.10 o 
   1   1   4     4465.54     4886.26     76.16 o 
   2   1   4     2567.90     2761.83     50.86 o 
   3   1   4    16777.66    16685.14    228.22 o 
   4   1   4        3.51        4.93      1.81 o 
   5   1   4     3634.54     3658.28     59.01 o 
   6   1   4       41.94       47.27      3.63 o 
   7   1   4     4722.60     4684.77    118.68 o 
   8   1   4       83.92       71.81      6.75 o 
   9   1   4      322.00      307.95     16.90 o 
  10   1   4       11.10       13.70      6.47 o 
  11   1   4      152.66      156.95     14.90 o 
 -10   2   4      144.22      118.32     19.17 o 
  -9   2   4        6.66       -3.09      6.69 o 
  -8   2   4      204.69      223.18     14.03 o 
  -7   2   4       88.44       89.97      7.72 o 
  -6   2   4     3140.90     3082.36     61.37 o 
  -5   2   4      248.00      242.63     12.61 o 
  -4   2   4      807.63      801.96     16.16 o 
  -3   2   4      307.95      284.51      7.61 o 
  -2   2   4    25113.03    26351.86    401.14 o 
  -1   2   4       25.13       24.74      1.88 o 
   0   2   4      546.56      562.59     10.45 o 
   1   2   4      918.56     1016.25     17.19 o 
   2   2   4   141400.95   118351.87   2687.25 o 
   3   2   4     2398.85     2586.62     48.59 o 
   4   2   4      200.04      176.26      4.83 o 
   5   2   4      154.09      146.34      5.03 o 
   6   2   4     6028.49     5797.03     92.05 o 
   7   2   4        0.02       -2.29      2.29 o 
   8   2   4       51.64       53.28      5.90 o 
   9   2   4      256.51      251.33     15.68 o 
  10   2   4      387.62      428.80     20.49 o 
  11   2   4        4.59       12.77      7.74 o 
  -9   3   4       13.60       14.59      7.84 o 
  -8   3   4       41.75       49.48      9.20 o 
  -7   3   4     1150.52     1162.45     28.92 o 
  -6   3   4       25.87       17.86      4.29 o 
  -5   3   4     2315.34     2240.53     39.35 o 
  -4   3   4      338.50      345.08      9.32 o 
  -3   3   4    11843.43    12137.47    187.43 o 
  -2   3   4      308.97      319.99      8.03 o 
  -1   3   4      195.69      192.08      6.81 o 
   0   3   4      419.67      428.38     10.73 o 
   1   3   4    16198.14    16544.65    252.77 o 
   2   3   4     2058.42     2268.89     32.70 o 
   3   3   4     6311.55     6665.26    103.60 o 
   4   3   4       64.05       71.69      3.69 o 
   5   3   4     6847.11     6638.11    104.02 o 
   6   3   4       41.12       47.66      3.39 o 
   7   3   4      663.90      623.69     17.15 o 
   8   3   4        8.74       11.70      4.27 o 
   9   3   4      695.53      734.97     64.87 o 
  10   3   4        0.37       -5.20      5.20 o 
  11   3   4        8.32       17.92      7.73 o 
  12   3   4        2.75       -2.34      7.80 o 
  -8   4   4      349.93      334.16     19.68 o 
  -7   4   4       35.00       26.70      7.69 o 
  -6   4   4      557.09      535.86     21.67 o 
  -5   4   4       32.82       32.00      4.15 o 
  -4   4   4     2040.86     2007.76     51.43 o 
  -3   4   4      346.94      381.16     10.85 o 
  -2   4   4      749.49      700.33     14.11 o 
  -1   4   4        6.16        9.89      2.70 o 
   0   4   4    37195.52    38366.09    673.41 o 
   1   4   4      152.78      148.93      4.73 o 
   2   4   4      522.92      497.55      9.10 o 
   3   4   4      409.78      410.53      9.10 o 
   4   4   4    23715.75    24024.12    366.71 o 
   5   4   4        1.72        5.19      2.07 o 
   6   4   4        1.71        2.80      2.57 o 
   7   4   4      130.53      131.64      7.90 o 
   8   4   4     2996.93     2966.75     59.93 o 
   9   4   4        3.23       -3.99      4.30 o 
  10   4   4       21.04       25.77      6.87 o 
  11   4   4       50.45       45.77      9.21 o 
  12   4   4       64.41       78.57     12.31 o 
  -8   5   4        5.46        5.94     11.12 o 
  -7   5   4      162.74      172.31     14.85 o 
  -6   5   4      151.51      156.35     13.20 o 
  -5   5   4     2595.85     2644.27     61.40 o 
  -4   5   4       49.73       51.21      5.95 o 
  -3   5   4      524.81      518.87     15.26 o 
  -2   5   4      306.27      300.65      8.05 o 
  -1   5   4    13288.61    13418.45    239.97 o 
   0   5   4       10.27        8.45      2.94 o 
   1   5   4     6729.04     6900.04    107.74 o 
   2   5   4        1.38        3.50      1.65 o 
   3   5   4     8132.34     8052.77    125.40 o 
   4   5   4        3.45        5.90      2.26 o 
   5   5   4     1125.88     1072.06     20.52 o 
   6   5   4        1.55        1.10      2.41 o 
   7   5   4     1369.44     1368.34     30.94 o 
   8   5   4        9.94       12.16      4.46 o 
   9   5   4        0.38        0.55      9.64 o 
  10   5   4       17.89       31.82      7.70 o 
  11   5   4      289.84      301.20     19.53 o 
  12   5   4        6.56       12.78     10.07 o 
  -7   6   4       13.46        5.82      7.60 o 
  -6   6   4      472.72      499.11     22.62 o 
  -5   6   4      129.12      156.43     13.46 o 
  -4   6   4      905.31      872.87     26.54 o 
  -3   6   4      157.00      140.38      8.72 o 
  -2   6   4     3540.56     3437.86     67.40 o 
  -1   6   4        6.13        3.30      3.51 o 
   0   6   4      619.49      566.49     15.55 o 
   1   6   4       81.34       76.60      4.34 o 
   2   6   4     9378.24     9513.25    132.39 o 
   3   6   4        3.67        6.41      2.35 o 
   4   6   4       14.13       17.48      2.96 o 
   5   6   4       79.25       74.62      4.86 o 
   6   6   4     3988.45     3866.49    127.47 o 
   7   6   4       14.41        8.55      4.50 o 
   8   6   4       16.18       12.69      4.49 o 
   9   6   4       26.32       28.19      7.64 o 
  10   6   4      583.48      608.73     25.11 o 
  11   6   4       28.12       26.55      8.66 o 
  12   6   4       11.73       20.15      7.96 o 
  -6   7   4       65.70       66.74     11.06 o 
  -5   7   4      105.71      104.21      9.39 o 
  -4   7   4      183.57      188.28     11.16 o 
  -3   7   4     2190.55     2079.22     56.24 o 
  -2   7   4       46.86       45.22      5.76 o 
  -1   7   4      849.57      831.08     21.67 o 
   0   7   4       41.82       43.75      4.84 o 
   1   7   4     7653.02     7904.67    145.01 o 
   2   7   4        2.57        2.08      2.07 o 
   3   7   4      740.38      720.55     15.55 o 
   4   7   4      155.13      158.54      7.39 o 
   5   7   4     1816.62     1760.97     32.13 o 
   6   7   4       34.03       29.72      4.14 o 
   7   7   4      298.00      282.76     21.27 o 
   8   7   4       67.12       58.17      6.72 o 
   9   7   4      680.67      692.89     26.37 o 
  10   7   4        9.53        7.12      7.00 o 
  11   7   4       22.81       28.56     11.79 o 
  -5   8   4       95.66      101.23     12.23 o 
  -4   8   4      619.20      567.62     39.73 o 
  -3   8   4      308.89      296.45     16.47 o 
  -2   8   4      972.51      930.50     21.88 o 
  -1   8   4       34.11       39.40      6.09 o 
   0   8   4     2051.90     2013.42     42.92 o 
   1   8   4        3.51        8.72      3.33 o 
   2   8   4      738.85      757.08     20.29 o 
   3   8   4       10.95        3.76      3.89 o 
   4   8   4     4989.68     4999.03     81.57 o 
   5   8   4       25.17       27.15      4.16 o 
   6   8   4       21.79       16.48      3.82 o 
   7   8   4        0.25       -0.46      4.77 o 
   8   8   4     1156.51     1198.68     29.75 o 
   9   8   4       39.25       39.38      7.90 o 
  10   8   4        6.91       14.69      7.20 o 
  11   8   4       10.01        6.47      7.01 o 
  -4   9   4       27.95       29.11      7.67 o 
  -3   9   4      215.47      201.49     13.00 o 
  -2   9   4       75.33       79.24      7.16 o 
  -1   9   4     1596.98     1579.18     32.52 o 
   0   9   4       18.17       12.25      4.24 o 
   1   9   4      392.00      388.00     20.55 o 
   2   9   4      251.57      265.61     11.84 o 
   3   9   4     1377.56     1355.54     39.44 o 
   4   9   4       44.89       37.02      5.79 o 
   5   9   4       38.56       36.43      4.69 o 
   6   9   4       14.87       17.66      6.17 o 
   7   9   4     1034.14     1042.86     26.67 o 
   8   9   4        1.77       -1.61      4.52 o 
   9   9   4      229.95      227.53     33.48 o 
  10   9   4       43.76       63.52     20.64 o 
  11   9   4       76.16       97.44     12.02 o 
  -3  10   4       25.92       28.65      7.04 o 
  -2  10   4      399.98      382.35     17.50 o 
  -1  10   4        6.34       -1.13      5.18 o 
   0  10   4      539.81      569.02     19.68 o 
   1  10   4        0.43       -4.05      4.57 o 
   2  10   4     1449.80     1382.85     33.67 o 
   3  10   4       96.39      102.97      8.82 o 
   4  10   4       78.73       78.58      7.99 o 
   5  10   4        0.97        7.11      4.91 o 
   6  10   4      978.03      956.35     25.58 o 
   7  10   4        3.67        8.67      4.89 o 
   8  10   4       19.20       27.69      6.23 o 
   9  10   4        3.12        3.99      6.17 o 
  10  10   4      169.75      177.33     15.88 o 
  -2  11   4       20.37       24.09      7.43 o 
  -1  11   4      123.60      135.00     14.54 o 
   0  11   4       41.19       44.11     10.75 o 
   1  11   4      784.06      698.80     56.27 o 
   2  11   4        1.11       -4.51      6.56 o 
   3  11   4      142.55      136.77     19.90 o 
   4  11   4       22.66       17.62      5.95 o 
   5  11   4      904.24      917.69     27.55 o 
   6  11   4        2.49        0.69      5.48 o 
   7  11   4      111.75      121.83     33.97 o 
   8  11   4        9.71       26.97      7.62 o 
   9  11   4       89.94      101.36     16.71 o 
   0  12   4      261.78      258.85     19.24 o 
   1  12   4       48.40       53.08     10.37 o 
   2  12   4       70.74       88.50     12.50 o 
   3  12   4       40.78       29.97     14.44 o 
   4  12   4      182.54      178.60     28.93 o 
   5  12   4        1.24       -1.53      7.29 o 
   6  12   4      102.14      109.87     32.99 o 
   7  12   4        0.12       42.76     12.90 o 
   8  12   4      169.77      193.07     23.77 o 
  -7 -11   5        0.09       -5.00      7.69 o 
  -6 -11   5       16.16       19.79      8.94 o 
  -5 -11   5       22.04       21.17      8.35 o 
  -4 -11   5      203.11      233.39     17.48 o 
  -3 -11   5       38.45       41.49     11.00 o 
  -2 -11   5        0.25        0.81      8.18 o 
  -1 -11   5      174.50      251.87     18.86 o 
   0 -11   5        0.24       -7.77      7.77 o 
  -8 -10   5        0.10        8.40      7.94 o 
  -7 -10   5       65.32       67.77     10.81 o 
  -6 -10   5        1.01        3.12      6.58 o 
  -5 -10   5      578.45      602.31     25.35 o 
  -4 -10   5       41.25       46.70      7.45 o 
  -3 -10   5       50.66       66.41      8.38 o 
  -2 -10   5       24.28       33.50      8.58 o 
  -1 -10   5       99.72      107.73     12.03 o 
   0 -10   5      196.23      212.72     17.08 o 
   1 -10   5       68.60       88.52     13.15 o 
   2 -10   5      101.97      139.56     14.58 o 
  -9  -9   5       15.66       18.77      8.63 o 
  -8  -9   5       48.71       60.29     10.41 o 
  -7  -9   5        1.14        3.28      6.67 o 
  -6  -9   5      620.16      645.34     25.97 o 
  -5  -9   5        0.25       -1.69      5.45 o 
  -4  -9   5      162.92      158.20     22.69 o 
  -3  -9   5       11.81       10.26      5.00 o 
  -2  -9   5      202.30      213.32     11.59 o 
  -1  -9   5       91.12       93.66      8.54 o 
   0  -9   5       91.37       83.19     11.03 o 
   1  -9   5      406.39      423.57     21.15 o 
   2  -9   5        3.73        4.23      7.24 o 
   3  -9   5      423.85      481.04     23.48 o 
   4  -9   5       36.22       58.46     10.25 o 
 -10  -8   5       17.42       15.04      8.18 o 
  -9  -8   5       61.41       64.61      8.57 o 
  -8  -8   5       10.92        7.07      5.07 o 
  -7  -8   5      946.79      940.09     38.24 o 
  -6  -8   5        3.07       -1.44      5.66 o 
  -5  -8   5      176.13      165.38      9.76 o 
  -4  -8   5        1.02       -3.98      3.98 o 
  -3  -8   5      271.83      268.46     11.95 o 
  -2  -8   5       37.31       47.19      7.71 o 
  -1  -8   5      959.86      969.53     25.01 o 
   0  -8   5      128.50      131.13     11.26 o 
   1  -8   5      225.17      215.11     11.22 o 
   2  -8   5      600.53      605.80     36.31 o 
   3  -8   5      284.09      298.41     17.89 o 
   4  -8   5      612.50      618.63     33.79 o 
   5  -8   5        0.04        6.31      7.34 o 
 -10  -7   5       54.21       63.77     10.33 o 
  -9  -7   5       16.86       16.33      6.57 o 
  -8  -7   5      831.81      795.22     23.67 o 
  -7  -7   5       58.03       59.58      7.10 o 
  -6  -7   5      273.30      253.49     11.39 o 
  -5  -7   5       25.59       22.40      4.40 o 
  -4  -7   5      366.92      374.55     10.77 o 
  -3  -7   5       88.87       84.63      6.98 o 
  -2  -7   5      404.57      387.54     19.44 o 
  -1  -7   5       25.99       21.40      4.73 o 
   0  -7   5      210.06      227.34     11.69 o 
   1  -7   5      337.45      338.00     12.73 o 
   2  -7   5      675.81      687.86     19.75 o 
   3  -7   5      837.51      852.93     23.33 o 
   4  -7   5        2.89       -3.82      4.91 o 
   5  -7   5      317.05      332.59     18.83 o 
   6  -7   5       69.38       66.45     15.48 o 
 -10  -6   5       24.08       11.94      7.88 o 
  -9  -6   5      385.04      399.63     16.65 o 
  -8  -6   5      206.27      207.51     11.87 o 
  -7  -6   5      364.78      313.68     13.23 o 
  -6  -6   5       48.70       50.30      6.23 o 
  -5  -6   5      591.99      549.89     13.41 o 
  -4  -6   5       43.68       39.65      3.96 o 
  -3  -6   5     1955.32     1905.84     33.77 o 
  -2  -6   5       76.78       71.02      4.36 o 
  -1  -6   5      834.38      830.62     20.66 o 
   0  -6   5     1047.14     1034.11     39.67 o 
   1  -6   5     1977.40     1958.16     41.29 o 
   2  -6   5      971.70      974.56     24.35 o 
   3  -6   5      393.87      353.27     32.68 o 
   4  -6   5     1732.06     1677.32     38.06 o 
   5  -6   5      271.93      288.90     12.74 o 
   6  -6   5      374.51      424.55     49.70 o 
   7  -6   5        2.18        1.97      6.45 o 
 -11  -5   5       34.02       38.55      9.86 o 
 -10  -5   5      338.94      329.17     19.81 o 
  -9  -5   5       98.89      102.64      9.55 o 
  -8  -5   5      125.68      139.32     10.01 o 
  -7  -5   5       20.84       26.94      5.28 o 
  -6  -5   5      346.13      317.39     23.32 o 
  -5  -5   5       90.92       81.87      4.90 o 
  -4  -5   5     1751.22     1758.15     40.36 o 
  -3  -5   5        1.41       -1.17      2.00 o 
  -2  -5   5     1091.77     1044.97     19.73 o 
  -1  -5   5      144.21      130.96      4.84 o 
   0  -5   5     1193.56     1202.28     26.66 o 
   1  -5   5     2676.63     2637.77     52.32 o 
   2  -5   5       70.75       82.28      6.29 o 
   3  -5   5     1083.41     1041.77     25.00 o 
   4  -5   5      414.90      397.78     13.46 o 
   5  -5   5     1147.23     1137.45     39.01 o 
   6  -5   5      150.80      137.50     13.25 o 
   7  -5   5      444.46      440.80     14.69 o 
 -11  -4   5       75.95       71.57     11.49 o 
 -10  -4   5      236.90      251.13     17.84 o 
  -9  -4   5       75.70       73.65      8.31 o 
  -8  -4   5      104.42      107.57      9.46 o 
  -7  -4   5      594.81      569.22     17.51 o 
  -6  -4   5       23.26       33.40      4.93 o 
  -5  -4   5     1705.04     1563.33     86.20 o 
  -4  -4   5       30.89       30.37      3.11 o 
  -3  -4   5     2140.05     2060.87     35.05 o 
  -2  -4   5       18.29       22.31      3.69 o 
  -1  -4   5     5579.72     5718.68     89.91 o 
   0  -4   5      639.17      607.04     21.99 o 
   1  -4   5     2625.91     2664.07     51.85 o 
   2  -4   5      101.11      100.18      5.16 o 
   3  -4   5     3160.77     3073.22     51.20 o 
   4  -4   5      353.97      389.48      9.49 o 
   5  -4   5        5.43       12.25      4.13 o 
   6  -4   5     1303.14     1292.14     26.51 o 
   7  -4   5      380.12      381.11     13.78 o 
   8  -4   5      554.56      569.98     67.39 o 
   9  -4   5        0.46        3.44      7.86 o 
 -11  -3   5      103.19       99.82     12.86 o 
 -10  -3   5       66.38       57.43      8.42 o 
  -9  -3   5       88.78       84.26     10.01 o 
  -8  -3   5      128.52      126.27      9.43 o 
  -7  -3   5      397.49      399.25     14.09 o 
  -6  -3   5     1788.10     1696.97     47.03 o 
  -5  -3   5      162.37      156.55     10.14 o 
  -4  -3   5     1580.39     1525.47     26.89 o 
  -3  -3   5       73.06       70.84      3.61 o 
  -2  -3   5     2931.70     2741.83     44.66 o 
  -1  -3   5     1321.85     1449.88     24.74 o 
   0  -3   5     1317.37     1187.35     24.85 o 
   1  -3   5     1593.72     1587.60     32.09 o 
   2  -3   5      629.16      583.03     11.96 o 
   3  -3   5     1679.11     1711.43     29.91 o 
   4  -3   5        5.82       10.61      2.38 o 
   5  -3   5      293.60      293.99     13.54 o 
   6  -3   5      393.52      404.56     10.25 o 
   7  -3   5     1377.68     1362.07     24.54 o 
   8  -3   5        0.04        1.32      4.19 o 
   9  -3   5      430.93      468.97     30.10 o 
 -10  -2   5       75.89       73.52      8.96 o 
  -9  -2   5      119.33      117.29     11.66 o 
  -8  -2   5      197.75      209.98     12.69 o 
  -7  -2   5      217.31      230.74     12.10 o 
  -6  -2   5      326.16      309.53     21.59 o 
  -5  -2   5     1477.48     1436.88     31.39 o 
  -4  -2   5       79.08       85.36      5.69 o 
  -3  -2   5     4305.49     4223.81     67.13 o 
  -2  -2   5       49.04       48.45      2.74 o 
  -1  -2   5    11766.72    11873.34    182.12 o 
   0  -2   5      119.40      123.12      4.90 o 
   1  -2   5     8077.05     8122.98    145.58 o 
   2  -2   5      692.67      699.86     13.33 o 
   3  -2   5      138.15      159.33      5.27 o 
   4  -2   5      248.23      230.36      8.01 o 
   5  -2   5     2394.13     2321.53     35.71 o 
   6  -2   5     1313.40     1285.91     24.68 o 
   7  -2   5      103.13      102.72      5.57 o 
   8  -2   5     1215.41     1282.12     31.25 o 
   9  -2   5       82.70       84.63      8.42 o 
  10  -2   5      229.16      276.85     24.27 o 
 -10  -1   5      119.48      125.04     10.65 o 
  -9  -1   5      145.50      177.43     11.37 o 
  -8  -1   5      360.51      344.02     13.82 o 
  -7  -1   5      109.86      113.37      9.29 o 
  -6  -1   5      740.37      701.00     47.10 o 
  -5  -1   5      349.49      337.80     11.47 o 
  -4  -1   5     4115.99     4158.46     78.02 o 
  -3  -1   5     2193.68     2401.91     46.41 o 
  -2  -1   5    11333.44    11800.62    181.19 o 
  -1  -1   5       24.64       21.35      1.87 o 
   0  -1   5    10143.71    10540.36    174.27 o 
   1  -1   5      143.03      148.37      4.09 o 
   2  -1   5      380.13      381.24      8.19 o 
   3  -1   5      274.78      260.01      6.61 o 
   4  -1   5     5937.63     6155.56     86.47 o 
   5  -1   5     1094.08     1081.00     18.31 o 
   6  -1   5       47.07       49.13      6.77 o 
   7  -1   5      743.32      681.72     18.92 o 
   8  -1   5      360.64      318.42     12.85 o 
   9  -1   5      740.15      750.72     26.84 o 
  10  -1   5        0.06        7.85      6.25 o 
 -10   0   5      315.49      344.05     16.41 o 
  -9   0   5       59.43       54.17      7.41 o 
  -8   0   5      231.84      229.98     24.70 o 
  -7   0   5       83.45       74.57      6.97 o 
  -6   0   5      823.27      842.16     22.92 o 
  -5   0   5     1179.63     1182.20     31.51 o 
  -4   0   5      973.22      936.64     21.42 o 
  -3   0   5      837.77      708.44     23.31 o 
  -2   0   5      238.52      242.14      5.70 o 
  -1   0   5    10371.13    10785.31    165.46 o 
   0   0   5        0.20        0.61      1.28 o 
   1   0   5      549.63      516.80     10.02 o 
   2   0   5      235.08      265.96      6.10 o 
   3   0   5    11936.47    12239.22    187.76 o 
   4   0   5     1588.92     1581.47     24.08 o 
   5   0   5     1385.93     1370.37     29.17 o 
   6   0   5     2976.90     3095.79     51.73 o 
   7   0   5      359.05      333.62      9.89 o 
   8   0   5      365.10      361.85     13.33 o 
   9   0   5        7.62       15.00      4.91 o 
  10   0   5      231.00      255.64     16.77 o 
  11   0   5       35.72       45.66     11.55 o 
 -10   1   5       45.27       35.63      9.73 o 
  -9   1   5      401.74      394.35     16.25 o 
  -8   1   5      256.06      255.31     12.66 o 
  -7   1   5      249.08      242.91     11.40 o 
  -6   1   5     1219.69     1206.33     40.15 o 
  -5   1   5     2313.81     2300.24     89.30 o 
  -4   1   5     2274.76     2207.15     37.26 o 
  -3   1   5     2515.10     2546.85     41.79 o 
  -2   1   5     5579.64     5721.39     89.32 o 
  -1   1   5       19.98       21.64      1.97 o 
   0   1   5      328.34      289.09      6.61 o 
   1   1   5        7.07        5.67      1.42 o 
   2   1   5    35417.55    35039.39    532.62 o 
   3   1   5      190.87      183.34      6.17 o 
   4   1   5     4796.87     5145.01     72.04 o 
   5   1   5     1506.19     1511.19     26.55 o 
   6   1   5      445.50      388.49     21.60 o 
   7   1   5     1310.23     1325.10     30.20 o 
   8   1   5        8.63        4.70      3.92 o 
   9   1   5      283.15      290.97     13.05 o 
  10   1   5      175.05      179.04     14.46 o 
  11   1   5      262.31      253.76     27.52 o 
  -9   2   5        0.35        0.78      6.49 o 
  -8   2   5      572.00      593.92     42.63 o 
  -7   2   5      125.99      125.17      8.89 o 
  -6   2   5      928.91      919.99     23.28 o 
  -5   2   5       14.05       20.34      3.24 o 
  -4   2   5     1178.57     1188.22     25.27 o 
  -3   2   5      359.91      321.07      8.12 o 
  -2   2   5      542.06      513.98     10.57 o 
  -1   2   5      119.09      129.72      4.70 o 
   0   2   5       64.53       70.09      3.23 o 
   1   2   5    31065.46    31269.69    475.05 o 
   2   2   5      259.09      272.57      6.20 o 
   3   2   5     4311.83     4553.62     83.30 o 
   4   2   5     1834.84     1916.07     37.90 o 
   5   2   5     3321.67     3355.46     54.27 o 
   6   2   5      816.64      800.51     16.06 o 
   7   2   5       10.55        2.89      3.32 o 
   8   2   5      374.42      364.02     13.21 o 
   9   2   5      283.13      275.06     12.56 o 
  10   2   5      158.51      152.44     18.74 o 
  11   2   5       52.66       67.31     12.90 o 
  -9   3   5      181.52      141.74     14.51 o 
  -8   3   5      187.85      193.42     35.14 o 
  -7   3   5      648.83      635.26     68.50 o 
  -6   3   5       76.21       62.19      6.92 o 
  -5   3   5     1462.84     1448.61     27.98 o 
  -4   3   5     2702.78     2643.33     44.82 o 
  -3   3   5      680.00      700.27     14.42 o 
  -2   3   5       19.17       18.85      2.55 o 
  -1   3   5      283.71      300.11      6.95 o 
   0   3   5    17606.47    18419.08    325.12 o 
   1   3   5       15.05       15.50      1.72 o 
   2   3   5     3898.25     4082.35     64.38 o 
   3   3   5      295.08      299.68      9.97 o 
   4   3   5      116.41      100.19      5.42 o 
   5   3   5      394.63      368.41     11.11 o 
   6   3   5      200.61      187.76      6.55 o 
   7   3   5      293.29      298.17     11.12 o 
   8   3   5      600.23      581.66     17.39 o 
   9   3   5      275.97      292.45     12.74 o 
  10   3   5      126.25      138.63     13.23 o 
  11   3   5       24.30       23.28      9.83 o 
  12   3   5       32.07       31.10      9.40 o 
  -8   4   5      482.91      523.91     24.20 o 
  -7   4   5       16.72       12.76     10.32 o 
  -6   4   5     1348.26     1266.83     68.56 o 
  -5   4   5      159.91      165.09      9.07 o 
  -4   4   5      497.31      524.51     13.39 o 
  -3   4   5       10.51       15.22      2.70 o 
  -2   4   5      852.00      848.61     16.47 o 
  -1   4   5     6075.23     6196.64    113.19 o 
   0   4   5      496.79      471.33     12.36 o 
   1   4   5     5162.32     5513.73     86.35 o 
   2   4   5      196.58      174.24      5.12 o 
   3   4   5      131.81      130.31      4.67 o 
   4   4   5      285.64      279.06      7.30 o 
   5   4   5      178.14      173.67      8.12 o 
   6   4   5      190.39      188.39      6.28 o 
   7   4   5     1184.42     1201.55     33.99 o 
   8   4   5      141.33      132.02      8.55 o 
   9   4   5        1.22       -4.53      4.53 o 
  10   4   5      171.20      161.28     23.96 o 
  11   4   5       37.12       60.86     12.10 o 
  12   4   5      118.79      116.69     14.12 o 
  -8   5   5        0.02        4.11      8.60 o 
  -7   5   5      538.12      546.86     24.28 o 
  -6   5   5      121.90      135.31     12.64 o 
  -5   5   5     1443.95     1430.58     56.75 o 
  -4   5   5       75.87       88.24     10.66 o 
  -3   5   5      382.73      342.49     12.10 o 
  -2   5   5     2916.42     2802.69     55.41 o 
  -1   5   5       99.41       98.33      8.26 o 
   0   5   5      514.66      474.11     16.88 o 
   1   5   5      289.11      283.89      9.25 o 
   2   5   5     2662.83     2702.95     39.70 o 
   3   5   5        4.20        7.51      2.10 o 
   4   5   5      518.07      502.57     11.25 o 
   5   5   5       96.88      101.38      5.03 o 
   6   5   5     2056.58     1966.14     36.91 o 
   7   5   5      259.44      259.00     10.73 o 
   8   5   5      405.54      390.70     13.78 o 
   9   5   5      102.66      118.23     27.89 o 
  10   5   5       65.46       76.58     10.25 o 
  11   5   5      105.31      133.38     13.79 o 
  12   5   5       28.13       22.39     10.44 o 
  -7   6   5       39.99       38.16     12.90 o 
  -6   6   5      384.13      372.72     20.50 o 
  -5   6   5       58.56       75.24      7.85 o 
  -4   6   5      955.21      970.16     25.55 o 
  -3   6   5      513.38      513.74     16.08 o 
  -2   6   5      574.17      585.40     22.95 o 
  -1   6   5       31.52       36.15      4.77 o 
   0   6   5     1607.11     1570.53     33.74 o 
   1   6   5      147.55      137.08      7.21 o 
   2   6   5      165.28      165.13      5.29 o 
   3   6   5      218.27      209.78      6.81 o 
   4   6   5       58.96       57.04      4.18 o 
   5   6   5     1866.97     1833.78     32.63 o 
   6   6   5       55.66       52.34      4.54 o 
   7   6   5       92.11       97.01      8.87 o 
   8   6   5        1.81       -2.71      3.99 o 
   9   6   5       59.63       65.63     15.91 o 
  10   6   5      241.63      227.78     38.33 o 
  11   6   5       33.13       42.13      8.99 o 
  12   6   5       34.13       33.31     10.87 o 
  -6   7   5        0.09        2.75      7.19 o 
  -5   7   5      371.64      387.42     16.57 o 
  -4   7   5      579.83      547.52     18.28 o 
  -3   7   5     1265.48     1210.80     30.02 o 
  -2   7   5      292.26      265.40     11.73 o 
  -1   7   5      722.77      704.26     37.41 o 
   0   7   5      332.20      328.75     11.91 o 
   1   7   5      649.83      655.39     18.04 o 
   2   7   5      117.92      115.18      6.97 o 
   3   7   5       87.16       80.32      4.91 o 
   4   7   5     1791.63     1746.13     31.57 o 
   5   7   5      136.85      124.92      6.25 o 
   6   7   5      193.67      179.93      7.63 o 
   7   7   5       64.99       59.40      6.56 o 
   8   7   5      230.77      221.95     16.52 o 
   9   7   5      107.55      123.67     12.33 o 
  10   7   5      126.97      137.97     13.55 o 
  11   7   5       61.50       57.22     10.29 o 
  -5   8   5       33.78       40.09      7.54 o 
  -4   8   5      574.77      548.18     19.31 o 
  -3   8   5       21.19       22.91      5.88 o 
  -2   8   5     1204.78     1120.33     28.75 o 
  -1   8   5      381.35      350.87     16.31 o 
   0   8   5      229.77      236.27      9.72 o 
   1   8   5       29.69       29.48      4.49 o 
   2   8   5      268.11      270.91      9.69 o 
   3   8   5      673.23      648.35     18.28 o 
   4   8   5       33.72       39.17      4.40 o 
   5   8   5      281.05      267.26      9.30 o 
   6   8   5      231.44      224.09      8.95 o 
   7   8   5      224.83      231.49     11.13 o 
   8   8   5       74.76       78.05      7.44 o 
   9   8   5      158.94      158.54     13.66 o 
  10   8   5        9.82        1.90      6.01 o 
  11   8   5        3.48        2.24      6.37 o 
  -4   9   5        3.90        7.46      5.40 o 
  -3   9   5      456.76      460.93     18.30 o 
  -2   9   5       63.39       58.76      8.55 o 
  -1   9   5      697.26      696.15     18.54 o 
   0   9   5       10.73       14.15      4.22 o 
   1   9   5      168.05      176.01      9.93 o 
   2   9   5      811.75      772.80     21.63 o 
   3   9   5      176.03      178.17     12.69 o 
   4   9   5        2.20        5.54      4.07 o 
   5   9   5       21.70       17.11      5.21 o 
   6   9   5       44.36       53.16      5.44 o 
   7   9   5       19.52       25.91      5.37 o 
   8   9   5      225.02      228.57     12.11 o 
   9   9   5       41.02       60.38     14.19 o 
  10   9   5       37.84       46.57     30.59 o 
  11   9   5       28.09       36.63      8.76 o 
  -3  10   5       27.80       49.05      8.14 o 
  -2  10   5      321.90      322.31     16.27 o 
  -1  10   5        0.93       -0.58      4.94 o 
   0  10   5      291.68      306.20     12.70 o 
   1  10   5      325.36      329.36     12.68 o 
   2  10   5      160.41      175.74     10.84 o 
   3  10   5      165.39      153.03     20.95 o 
   4  10   5       13.36       13.50      5.35 o 
   5  10   5      148.89      130.73      9.59 o 
   6  10   5        6.42        6.40      4.79 o 
   7  10   5      178.65      180.67     13.72 o 
   8  10   5        7.33        7.72      5.44 o 
   9  10   5        8.46       17.23      8.72 o 
  10  10   5       15.67       22.45     14.07 o 
  -2  11   5        6.27       18.15      7.15 o 
  -1  11   5      190.09      196.28     13.78 o 
   0  11   5       65.44       71.75     11.08 o 
   1  11   5      155.93      160.35     14.77 o 
   2  11   5        1.37       -2.01      6.73 o 
   3  11   5        0.34        3.23      5.35 o 
   4  11   5        0.73        0.36      5.29 o 
   5  11   5        9.82       15.26      5.84 o 
   6  11   5      112.18       94.50     11.12 o 
   7  11   5        0.00       -5.18      6.51 o 
   8  11   5        0.73       18.26      7.46 o 
   9  11   5        2.96       20.52     11.43 o 
   0  12   5      132.94      130.18     14.90 o 
   1  12   5        0.16       12.94      8.16 o 
   2  12   5      113.46      141.39     34.59 o 
   3  12   5       18.68       22.63      8.22 o 
   4  12   5       33.08       16.64     15.42 o 
   5  12   5       92.01       96.87     12.12 o 
   6  12   5        2.75       14.23      7.38 o 
   7  12   5        4.44       21.71      7.92 o 
   8  12   5        1.31       10.71      8.48 o 
   4  13   5       21.19       21.24      9.55 o 
   5  13   5       17.91       30.61     11.30 o 
  -6 -11   6        0.01        5.72      8.41 o 
  -5 -11   6        2.40       -2.00      8.35 o 
  -4 -11   6        1.42       -0.69      8.04 o 
  -3 -11   6      500.82      523.65     25.25 o 
  -2 -11   6        9.54        7.69      8.69 o 
  -1 -11   6       73.78       82.26     12.54 o 
   0 -11   6        3.01        4.48      9.52 o 
  -8 -10   6      142.60      147.50     15.51 o 
  -7 -10   6        0.11       10.93     10.87 o 
  -6 -10   6        0.09        6.54      7.43 o 
  -5 -10   6        0.03        1.04      6.26 o 
  -4 -10   6     1106.64     1134.95     30.36 o 
  -3 -10   6       27.55       38.53      7.25 o 
  -2 -10   6       14.37       22.91      7.72 o 
  -1 -10   6        0.82        3.91      6.90 o 
   0 -10   6      709.89      732.44     63.89 o 
   1 -10   6        2.57        6.84      7.22 o 
   2 -10   6       55.74       60.07     11.25 o 
  -9  -9   6      286.30      300.16     24.33 o 
  -8  -9   6        0.56        2.60      7.42 o 
  -7  -9   6        3.53       -2.57      6.60 o 
  -6  -9   6        0.04       -3.45      7.62 o 
  -5  -9   6     2074.44     2044.36     57.37 o 
  -4  -9   6       41.66       35.53      6.36 o 
  -3  -9   6       54.60       56.87      7.17 o 
  -2  -9   6       17.57       16.43      5.33 o 
  -1  -9   6      547.87      563.04     18.53 o 
   0  -9   6        0.55       -1.70      4.56 o 
   1  -9   6      150.94      152.73     17.57 o 
   2  -9   6       11.88       16.40      7.36 o 
   3  -9   6      541.24      587.07     26.78 o 
   4  -9   6        0.01       -0.80      8.23 o 
  -9  -8   6        5.12       16.75      6.31 o 
  -8  -8   6        2.77       -0.53     10.81 o 
  -7  -8   6        6.04        4.54     10.01 o 
  -6  -8   6     1601.55     1500.98    127.53 o 
  -5  -8   6       20.43       24.14      7.15 o 
  -4  -8   6      151.87      172.79     16.95 o 
  -3  -8   6       21.27       14.38      8.89 o 
  -2  -8   6     1620.94     1606.72     36.75 o 
  -1  -8   6        7.89        2.88      4.22 o 
   0  -8   6       83.23       81.97      7.69 o 
   1  -8   6        3.59        1.12      4.48 o 
   2  -8   6     1551.85     1600.46     37.82 o 
   3  -8   6       20.13       31.82     15.23 o 
   4  -8   6       99.87      105.33     12.31 o 
   5  -8   6       22.89       37.41      8.90 o 
 -10  -7   6        4.92       17.01      7.97 o 
  -9  -7   6       17.85       15.22      8.19 o 
  -8  -7   6        3.17       -0.86      4.59 o 
  -7  -7   6     2370.62     2378.68     51.76 o 
  -6  -7   6       66.11       68.91      7.07 o 
  -5  -7   6       67.37       59.50      6.33 o 
  -4  -7   6        0.84       -3.62      3.62 o 
  -3  -7   6     3005.94     3080.68     61.71 o 
  -2  -7   6       96.48       82.72      7.07 o 
  -1  -7   6      134.22      140.27      8.71 o 
   0  -7   6       23.42       30.28      5.23 o 
   1  -7   6     4063.95     3990.19     78.49 o 
   2  -7   6       34.79       37.46      5.91 o 
   3  -7   6      755.89      742.44     21.60 o 
   4  -7   6       15.28        0.67      5.55 o 
   5  -7   6      458.81      439.65     25.43 o 
   6  -7   6       71.40       84.05     11.36 o 
 -10  -6   6        1.34        1.03      7.19 o 
  -9  -6   6        9.37       14.17      6.05 o 
  -8  -6   6     1199.45     1200.02     31.17 o 
  -7  -6   6      205.51      183.59     10.78 o 
  -6  -6   6     1014.74      935.66     24.45 o 
  -5  -6   6        0.57       -1.09      3.63 o 
  -4  -6   6     1896.46     1918.24     34.49 o 
  -3  -6   6        2.58       -0.61      2.33 o 
  -2  -6   6       10.37       16.90      3.95 o 
  -1  -6   6        9.12       12.32      3.88 o 
   0  -6   6     6076.97     6057.67    113.11 o 
   1  -6   6      294.82      276.04     10.91 o 
   2  -6   6      478.40      442.89     25.23 o 
   3  -6   6       44.30       42.56      5.73 o 
   4  -6   6     2261.19     2206.55     59.18 o 
   5  -6   6       18.56       29.63      5.69 o 
   6  -6   6      151.19      133.39     12.51 o 
   7  -6   6       94.77      111.68     18.00 o 
 -10  -5   6        8.08       22.20      6.71 o 
  -9  -5   6     1089.58     1031.59     28.80 o 
  -8  -5   6       30.25       23.32      5.66 o 
  -7  -5   6       45.67       46.71      6.30 o 
  -6  -5   6       20.39       20.33      4.56 o 
  -5  -5   6     4613.23     4727.01    109.70 o 
  -4  -5   6        0.03       -2.61      2.61 o 
  -3  -5   6       85.51       82.19      4.63 o 
  -2  -5   6       48.73       49.22      3.54 o 
  -1  -5   6    14068.28    14248.87    254.84 o 
   0  -5   6       45.89       46.94      4.95 o 
   1  -5   6     1097.98     1078.58     25.10 o 
   2  -5   6       33.31       31.79      4.77 o 
   3  -5   6     1059.08     1083.17     26.16 o 
   4  -5   6      269.35      239.07     10.86 o 
   5  -5   6      358.65      368.25     13.68 o 
   6  -5   6      203.38      203.39     11.07 o 
   7  -5   6      434.13      428.91     16.04 o 
   8  -5   6       57.24       42.02     13.27 o 
 -10  -4   6      375.62      384.95     17.64 o 
  -9  -4   6       71.69       79.04      8.76 o 
  -8  -4   6       82.26       94.46      9.68 o 
  -7  -4   6       12.05       10.30      4.40 o 
  -6  -4   6     1418.58     1423.75     80.97 o 
  -5  -4   6       25.76       24.73      4.50 o 
  -4  -4   6      116.08      117.52      5.21 o 
  -3  -4   6        0.01       -1.26      1.92 o 
  -2  -4   6    11405.76    11439.06    176.81 o 
  -1  -4   6      272.12      295.59      7.28 o 
   0  -4   6     2034.85     1983.46     39.96 o 
   1  -4   6        7.53        4.10      2.71 o 
   2  -4   6    13608.77    14005.00    216.08 o 
   3  -4   6       32.18       38.56      4.89 o 
   4  -4   6      520.23      495.70     14.89 o 
   5  -4   6      226.76      235.27     10.44 o 
   6  -4   6     1294.93     1355.81     32.06 o 
   7  -4   6      124.33      134.34      8.06 o 
   8  -4   6       65.56       76.28     10.08 o 
   9  -4   6       15.31       27.70      7.67 o 
 -10  -3   6       32.22       29.21     12.20 o 
  -9  -3   6        8.55        1.55      4.93 o 
  -8  -3   6      105.00      108.37      9.02 o 
  -7  -3   6     2299.18     2261.21     48.44 o 
  -6  -3   6        6.80        4.91      4.31 o 
  -5  -3   6      128.55      113.32      7.32 o 
  -4  -3   6       15.13       12.86      2.20 o 
  -3  -3   6    20939.50    20782.63    317.97 o 
  -2  -3   6       11.43       11.55      2.03 o 
  -1  -3   6       84.13       70.15      3.42 o 
   0  -3   6      423.66      471.04     12.36 o 
   1  -3   6    19621.25    19679.95    348.31 o 
   2  -3   6       19.08       24.84      2.24 o 
   3  -3   6      946.17      987.72     18.91 o 
   4  -3   6      179.21      168.69      6.45 o 
   5  -3   6     1792.10     1782.22     32.48 o 
   6  -3   6       70.61       82.55      6.02 o 
   7  -3   6      503.92      468.04     14.54 o 
   8  -3   6       25.37       20.69      8.42 o 
   9  -3   6      274.42      279.45     17.34 o 
 -10  -2   6        0.25       -1.27      5.67 o 
  -9  -2   6        0.50       -4.37      4.65 o 
  -8  -2   6     1042.24     1054.16     27.77 o 
  -7  -2   6       38.58       38.55      5.58 o 
  -6  -2   6        0.57        1.44      4.08 o 
  -5  -2   6       65.86       55.75      5.50 o 
  -4  -2   6     9114.21     9164.88    166.00 o 
  -3  -2   6       27.18       26.57      2.35 o 
  -2  -2   6     5303.36     5725.29     89.81 o 
  -1  -2   6       12.29       16.57      2.07 o 
   0  -2   6    26561.62    26385.23    401.87 o 
   1  -2   6      114.39      116.56      5.41 o 
   2  -2   6       31.55       45.25      2.65 o 
   3  -2   6       91.83       98.64      4.31 o 
   4  -2   6     7576.27     7831.01    122.86 o 
   5  -2   6      136.70      122.08      5.13 o 
   6  -2   6      277.51      254.98     11.80 o 
   7  -2   6        4.41        1.87      2.68 o 
   8  -2   6     1192.14     1162.44     38.00 o 
   9  -2   6        2.19        3.33      4.93 o 
  10  -2   6       52.26       46.81     13.27 o 
 -10  -1   6        9.47        4.35      8.76 o 
  -9  -1   6      285.13      299.13     14.72 o 
  -8  -1   6       45.45       41.41      7.07 o 
  -7  -1   6        0.34        1.06      3.66 o 
  -6  -1   6       38.31       29.16      4.90 o 
  -5  -1   6     8804.03     9037.79    164.66 o 
  -4  -1   6      146.35      181.38      7.87 o 
  -3  -1   6       62.35       50.35      4.41 o 
  -2  -1   6      104.61      103.93      3.97 o 
  -1  -1   6    45309.49    44166.06    756.34 o 
   0  -1   6      644.32      698.11     17.66 o 
   1  -1   6      421.45      436.03      9.00 o 
   2  -1   6      702.98      742.32     15.76 o 
   3  -1   6    16472.31    16733.28    256.22 o 
   4  -1   6      289.44      297.21      7.82 o 
   5  -1   6      856.89      856.93     15.30 o 
   6  -1   6       17.37       17.65      2.78 o 
   7  -1   6     2189.04     2147.35     45.34 o 
   8  -1   6        0.63       -2.09      4.43 o 
   9  -1   6      264.35      262.39     13.03 o 
  10  -1   6       36.01       28.01      7.99 o 
 -10   0   6      176.81      193.60     20.80 o 
  -9   0   6        4.54       -1.11      5.05 o 
  -8   0   6       19.44       17.82      6.46 o 
  -7   0   6        0.03       -0.18      3.58 o 
  -6   0   6     3965.02     3740.24    209.62 o 
  -5   0   6        8.60        6.78      3.40 o 
  -4   0   6     1871.18     1936.57     51.37 o 
  -3   0   6        0.97        1.47      2.92 o 
  -2   0   6    24503.43    24383.80    594.86 o 
  -1   0   6      486.87      534.00     10.54 o 
   0   0   6     2100.16     2273.63     36.98 o 
   1   0   6       22.35       27.71      2.71 o 
   2   0   6    10611.59    10530.15    169.27 o 
   3   0   6      151.86      145.09      5.34 o 
   4   0   6      751.59      707.37     13.98 o 
   5   0   6       17.85       12.12      2.12 o 
   6   0   6    10585.38    10219.17    198.53 o 
   7   0   6        3.08        2.18      3.35 o 
   8   0   6      193.49      194.00     12.71 o 
   9   0   6        9.88       16.89      5.52 o 
  10   0   6      296.61      306.64     25.80 o 
  11   0   6       19.17       11.98     19.90 o 
 -10   1   6        2.22       12.78     12.16 o 
  -9   1   6       68.49       80.67      9.16 o 
  -8   1   6       12.35        9.80      5.03 o 
  -7   1   6     1570.52     1548.69     37.59 o 
  -6   1   6      227.75      230.47     10.63 o 
  -5   1   6      472.80      441.57     14.71 o 
  -4   1   6       54.93       58.26      4.04 o 
  -3   1   6    20823.57    21305.35    325.66 o 
  -2   1   6      453.09      499.29     10.25 o 
  -1   1   6      589.84      654.39     12.48 o 
   0   1   6      301.43      327.62      7.23 o 
   1   1   6    39778.16    39691.20    604.66 o 
   2   1   6     1890.05     1996.96     32.64 o 
   3   1   6     1149.50     1121.50     21.78 o 
   4   1   6        2.29        3.69      1.57 o 
   5   1   6     7877.01     7818.09    108.74 o 
   6   1   6       33.32       39.41      3.72 o 
   7   1   6      629.51      591.21     17.05 o 
   8   1   6       23.55       21.76      5.62 o 
   9   1   6      483.52      506.80     20.73 o 
  10   1   6      113.77      111.27     11.72 o 
  11   1   6       19.40       23.57      8.12 o 
  -9   2   6        5.56        2.96      6.49 o 
  -8   2   6      615.28      627.32     25.54 o 
  -7   2   6       10.44       17.66      5.04 o 
  -6   2   6      833.55      795.07     21.29 o 
  -5   2   6      291.46      285.44     10.70 o 
  -4   2   6    11094.86    11253.26    174.83 o 
  -3   2   6       40.91       46.43      3.40 o 
  -2   2   6       17.97       11.83      2.01 o 
  -1   2   6      540.52      580.89     11.40 o 
   0   2   6    10420.07    10331.92    158.97 o 
   1   2   6     2213.95     2396.67     38.67 o 
   2   2   6      609.37      609.54     11.66 o 
   3   2   6      482.81      500.30     12.45 o 
   4   2   6    23356.46    23840.34    420.76 o 
   5   2   6      266.38      280.70      9.57 o 
   6   2   6      950.60      948.39     43.17 o 
   7   2   6       14.22       13.24      4.15 o 
   8   2   6     1530.69     1450.98     33.54 o 
   9   2   6       26.16       29.21      6.68 o 
  10   2   6        8.45       18.59      6.65 o 
  11   2   6        1.12        6.38     10.07 o 
  -9   3   6      122.85      112.28     13.49 o 
  -8   3   6       38.03       32.43      8.49 o 
  -7   3   6      341.22      331.45     18.20 o 
  -6   3   6       60.26       48.97      6.08 o 
  -5   3   6     1889.63     1809.34     33.02 o 
  -4   3   6      185.52      186.46      6.98 o 
  -3   3   6     1617.03     1619.40     28.70 o 
  -2   3   6       99.37       99.51      4.30 o 
  -1   3   6    13031.63    13260.83    203.65 o 
   0   3   6      438.16      454.66      9.32 o 
   1   3   6      942.95      928.67     16.67 o 
   2   3   6      920.06      984.95     17.58 o 
   3   3   6    19529.41    20037.56    273.55 o 
   4   3   6      260.75      270.66      8.96 o 
   5   3   6     1592.72     1601.81     33.53 o 
   6   3   6       19.61       21.78      4.09 o 
   7   3   6     3176.51     3271.24     78.96 o 
   8   3   6      124.83      131.43      8.57 o 
   9   3   6      100.39       98.26      8.37 o 
  10   3   6       97.87      113.02     11.90 o 
  11   3   6       48.79       52.09      9.48 o 
  12   3   6       20.90       25.01      8.73 o 
  -8   4   6       77.20       77.85     11.60 o 
  -7   4   6       48.82       34.51      8.21 o 
  -6   4   6     1921.34     1849.05     52.04 o 
  -5   4   6       20.74       17.67      4.55 o 
  -4   4   6       92.49      100.32     11.22 o 
  -3   4   6       98.30      102.50      5.11 o 
  -2   4   6     7810.63     7903.24    123.66 o 
  -1   4   6      250.78      240.67      8.49 o 
   0   4   6     2153.67     2119.50     41.68 o 
   1   4   6      176.37      176.19      4.88 o 
   2   4   6    26419.64    27008.99    411.51 o 
   3   4   6     1400.15     1472.10     22.65 o 
   4   4   6     2184.28     2309.75     38.61 o 
   5   4   6       48.57       49.11      3.86 o 
   6   4   6     3351.68     3158.18     75.71 o 
   7   4   6       49.39       47.36      5.57 o 
   8   4   6       24.04       31.85      5.14 o 
   9   4   6       12.23       10.23      4.89 o 
  10   4   6      954.68      951.90     39.99 o 
  11   4   6        0.35       12.54      7.12 o 
  12   4   6       16.00       35.52      9.12 o 
  -8   5   6        4.62       17.57      8.81 o 
  -7   5   6      448.23      421.57     23.28 o 
  -6   5   6        5.96       -1.02      8.23 o 
  -5   5   6      516.50      509.10     18.14 o 
  -4   5   6      379.93      355.31     13.00 o 
  -3   5   6     2300.50     2306.69     47.64 o 
  -2   5   6      308.71      277.65     16.05 o 
  -1   5   6      910.28      896.86     21.36 o 
   0   5   6      107.62      113.69      6.42 o 
   1   5   6     9730.99     9792.22    176.30 o 
   2   5   6      135.70      146.68      5.14 o 
   3   5   6     2379.07     2445.69     36.36 o 
   4   5   6        5.32        2.94      2.09 o 
   5   5   6     5219.63     5334.18     85.22 o 
   6   5   6       34.38       37.34      5.36 o 
   7   5   6       78.18       83.84      6.93 o 
   8   5   6       49.13       38.79      5.78 o 
   9   5   6      734.08      768.22     28.20 o 
  10   5   6        0.07        9.86      5.81 o 
  11   5   6       13.54       16.93      7.24 o 
  12   5   6        9.46       10.17      7.74 o 
  -7   6   6       25.55       28.12      9.67 o 
  -6   6   6       87.06       84.81     12.22 o 
  -5   6   6      103.03      107.05      9.24 o 
  -4   6   6     1675.27     1616.60     37.30 o 
  -3   6   6      315.81      313.35     12.49 o 
  -2   6   6      232.95      218.84     10.07 o 
  -1   6   6       80.54       89.08      6.73 o 
   0   6   6    14501.14    14699.67    263.24 o 
   1   6   6       54.25       55.73      5.30 o 
   2   6   6     1600.84     1572.26     32.21 o 
   3   6   6      125.63      117.93      4.67 o 
   4   6   6     4214.50     4080.34     66.39 o 
   5   6   6      198.51      183.92      6.97 o 
   6   6   6       83.36       85.72      6.62 o 
   7   6   6        0.66       -1.44      3.26 o 
   8   6   6     1414.32     1406.57     33.12 o 
   9   6   6       62.74       63.38      7.18 o 
  10   6   6       63.63       72.29     17.63 o 
  11   6   6       33.65       28.44      8.97 o 
  12   6   6      101.81      123.22     17.88 o 
  -6   7   6       91.21       97.01     12.66 o 
  -5   7   6      378.40      364.31     18.21 o 
  -4   7   6      289.64      285.88     15.01 o 
  -3   7   6      536.73      531.53     17.47 o 
  -2   7   6       26.03       32.13      7.20 o 
  -1   7   6     3619.19     3510.19     69.49 o 
   0   7   6      100.99       91.40      7.13 o 
   1   7   6     2344.21     2204.73    116.84 o 
   2   7   6       46.79       54.46      4.83 o 
   3   7   6     4933.68     4927.46    146.79 o 
   4   7   6       65.01       60.77      5.39 o 
   5   7   6      175.41      164.88      7.08 o 
   6   7   6       62.20       58.93      5.02 o 
   7   7   6     2951.40     2869.30     58.54 o 
   8   7   6        1.22        1.33      4.15 o 
   9   7   6       37.45       35.11      6.07 o 
  10   7   6       12.26       19.93      7.21 o 
  11   7   6      223.59      230.43     17.59 o 
  -5   8   6      113.03      129.17     14.06 o 
  -4   8   6      265.24      272.54     14.15 o 
  -3   8   6       69.64       69.03     12.52 o 
  -2   8   6     2533.85     2485.29     53.31 o 
  -1   8   6        2.58        6.77      4.33 o 
   0   8   6      645.29      642.50     23.01 o 
   1   8   6        2.57        3.84      3.28 o 
   2   8   6     3211.20     3283.11     66.93 o 
   3   8   6      156.45      177.91     10.95 o 
   4   8   6        7.62        8.34      3.37 o 
   5   8   6        0.04        0.98      3.19 o 
   6   8   6     1449.86     1414.60     31.81 o 
   7   8   6        8.91        3.17      4.00 o 
   8   8   6      104.33      100.62      8.57 o 
   9   8   6       25.65       27.29      6.17 o 
  10   8   6      307.51      332.53     19.58 o 
  11   8   6        2.40        9.29      7.31 o 
  -4   9   6       97.02       98.80     12.19 o 
  -3   9   6      588.22      592.49     24.59 o 
  -2   9   6        5.86        7.07      4.48 o 
  -1   9   6     1099.11     1070.85     33.59 o 
   0   9   6       45.25       47.66      5.83 o 
   1   9   6     1335.60     1322.17     32.32 o 
   2   9   6      102.49      103.45      7.35 o 
   3   9   6      205.08      195.27     10.50 o 
   4   9   6       13.87       20.87      4.90 o 
   5   9   6     1216.35     1232.59     29.75 o 
   6   9   6       20.92       15.03      4.64 o 
   7   9   6      113.55      102.56     11.30 o 
   8   9   6       40.49       45.95      6.56 o 
   9   9   6      454.13      504.91     18.03 o 
  10   9   6        0.12        8.07      6.35 o 
  11   9   6        5.33        6.27     15.11 o 
  -3  10   6       14.01       19.88      7.35 o 
  -2  10   6      203.78      222.40     13.96 o 
  -1  10   6       30.95       27.42      8.51 o 
   0  10   6      980.67      983.65     38.82 o 
   1  10   6       70.67       69.20      6.94 o 
   2  10   6       76.34      101.95      8.79 o 
   3  10   6        8.65        9.12      9.46 o 
   4  10   6     1983.08     1941.18     61.61 o 
   5  10   6       67.28       80.62      8.10 o 
   6  10   6      176.53      163.17     13.03 o 
   7  10   6       26.93       32.90      7.49 o 
   8  10   6      450.15      484.94     17.44 o 
   9  10   6        1.81        8.95      9.82 o 
  10  10   6        0.38        0.78      6.61 o 
  -1  11   6      334.94      316.50     16.57 o 
   0  11   6       46.18       52.59      8.21 o 
   1  11   6      197.26      178.98     15.29 o 
   2  11   6       93.28       96.32     13.73 o 
   3  11   6       55.65       60.16     11.78 o 
   4  11   6       19.20       28.86      6.34 o 
   5  11   6      215.71      251.84     13.26 o 
   6  11   6        3.69        6.64      7.92 o 
   7  11   6      480.80      493.14     22.37 o 
   8  11   6        3.45        9.78      7.25 o 
   9  11   6       10.30       12.29     10.69 o 
   0  12   6       92.27      103.20     18.92 o 
   1  12   6        7.80       16.95      8.38 o 
   2  12   6      485.73      493.26     24.18 o 
   3  12   6        1.28        4.79      7.77 o 
   4  12   6       73.45       95.98     12.35 o 
   5  12   6        9.52       14.74     13.67 o 
   6  12   6      309.19      316.16     20.15 o 
   7  12   6        0.89        7.25      8.85 o 
   8  12   6        5.55       -0.54     15.66 o 
   5  13   6      221.28      208.93     17.69 o 
  -5 -11   7        2.51        2.29      7.67 o 
  -4 -11   7        7.15        7.01      7.18 o 
  -3 -11   7       28.26       46.97     10.67 o 
  -2 -11   7      209.67      245.44     26.42 o 
  -1 -11   7      116.62      121.51     14.63 o 
  -7 -10   7      189.77      182.62     19.84 o 
  -6 -10   7        1.07       -4.27      6.93 o 
  -5 -10   7       15.80       14.11     16.46 o 
  -4 -10   7        4.13        5.06      5.32 o 
  -3 -10   7      413.88      421.32     17.18 o 
  -2 -10   7       61.05       63.67      8.32 o 
  -1 -10   7      144.93      164.20     17.26 o 
   0 -10   7       59.27       80.94     13.76 o 
   1 -10   7        6.31       17.98      7.69 o 
   2 -10   7      163.07      174.62     16.77 o 
  -8  -9   7      161.04      144.33     15.42 o 
  -7  -9   7        5.87        4.18      7.15 o 
  -6  -9   7       68.45       68.94     10.29 o 
  -5  -9   7       14.24       16.97     10.01 o 
  -4  -9   7      625.19      659.37     32.96 o 
  -3  -9   7       34.87       37.88      6.76 o 
  -2  -9   7      210.99      208.64     11.90 o 
  -1  -9   7       51.17       53.40      7.21 o 
   0  -9   7        7.02        7.41      5.31 o 
   1  -9   7      181.95      220.42     19.04 o 
   2  -9   7       49.63       57.17     10.38 o 
   3  -9   7      333.29      407.99     37.96 o 
  -9  -8   7      105.80      126.82     14.64 o 
  -8  -8   7       11.08       19.24      7.94 o 
  -7  -8   7       65.56       76.70     10.90 o 
  -6  -8   7        4.98        1.92      6.28 o 
  -5  -8   7     1015.79     1037.03     35.32 o 
  -4  -8   7       66.66       67.66      7.30 o 
  -3  -8   7      187.08      198.15     12.30 o 
  -2  -8   7      125.23      130.38      9.73 o 
  -1  -8   7      124.77      119.45      9.75 o 
   0  -8   7       33.72       31.80      5.81 o 
   1  -8   7      381.86      378.63     15.30 o 
   2  -8   7      574.15      598.13     19.60 o 
   3  -8   7       73.02      101.26     18.00 o 
   4  -8   7      299.35      309.20     36.37 o 
   5  -8   7       37.92       30.63     11.36 o 
 -10  -7   7      135.27      143.32     15.42 o 
  -9  -7   7       13.01       22.53      6.43 o 
  -8  -7   7       83.30       76.89      8.50 o 
  -7  -7   7       31.93       32.35      6.00 o 
  -6  -7   7     1143.00     1085.27     35.58 o 
  -5  -7   7       77.14       71.71      9.44 o 
  -4  -7   7      571.26      587.55     17.45 o 
  -3  -7   7        6.79        2.76      4.50 o 
  -2  -7   7      159.33      167.76     17.48 o 
  -1  -7   7      261.95      238.68     11.04 o 
   0  -7   7      617.19      588.96     17.94 o 
   1  -7   7      577.33      591.93     28.00 o 
   2  -7   7       69.57       86.36      7.90 o 
   3  -7   7     1196.21     1170.21     29.92 o 
   4  -7   7       50.79       71.69      7.66 o 
   5  -7   7      511.17      483.48     22.10 o 
   6  -7   7        4.25       11.49      7.08 o 
 -10  -6   7       15.68       27.30      7.48 o 
  -9  -6   7       49.27       46.15      7.65 o 
  -8  -6   7       33.16       35.18      6.39 o 
  -7  -6   7      851.59      847.83     24.06 o 
  -6  -6   7       89.19       73.81      7.20 o 
  -5  -6   7      421.85      417.77     14.02 o 
  -4  -6   7      167.97      152.29      6.73 o 
  -3  -6   7      614.80      581.99     16.61 o 
  -2  -6   7       27.63       30.53      4.71 o 
  -1  -6   7     1362.80     1260.05     44.40 o 
   0  -6   7      460.27      419.43     17.55 o 
   1  -6   7      728.50      722.09     19.89 o 
   2  -6   7      522.79      543.96     16.80 o 
   3  -6   7      224.73      246.19     11.65 o 
   4  -6   7     1142.46     1121.32     28.49 o 
   5  -6   7       20.76       17.00      5.25 o 
   6  -6   7      468.84      489.93     21.65 o 
   7  -6   7      121.46      128.51     19.66 o 
 -10  -5   7       18.09       22.49      7.13 o 
  -9  -5   7      108.65       99.66      9.90 o 
  -8  -5   7      855.26      835.37     24.36 o 
  -7  -5   7        1.51        1.53      4.37 o 
  -6  -5   7      507.06      492.72     16.05 o 
  -5  -5   7        0.08        1.71      3.74 o 
  -4  -5   7     1078.30     1068.38     21.12 o 
  -3  -5   7        4.10        4.47      2.47 o 
  -2  -5   7     2758.50     2630.41     44.29 o 
  -1  -5   7      271.74      270.30     10.08 o 
   0  -5   7     1620.64     1608.69     34.52 o 
   1  -5   7      425.89      392.77     12.93 o 
   2  -5   7      344.81      362.01     12.55 o 
   3  -5   7      211.94      232.98     11.20 o 
   4  -5   7        3.60        2.43      3.64 o 
   5  -5   7      709.45      721.14     24.83 o 
   6  -5   7      155.48      181.00     10.84 o 
   7  -5   7      397.53      396.40     19.53 o 
   8  -5   7       29.16       34.32     14.80 o 
 -10  -4   7       62.73       61.98     10.12 o 
  -9  -4   7      388.46      449.68     17.88 o 
  -8  -4   7      342.89      358.79     15.10 o 
  -7  -4   7      394.98      349.80     13.94 o 
  -6  -4   7      419.67      372.05     27.52 o 
  -5  -4   7      834.74      832.20     21.55 o 
  -4  -4   7       47.25       48.27      3.87 o 
  -3  -4   7     3058.37     2988.99     49.64 o 
  -2  -4   7      106.40      115.89      4.93 o 
  -1  -4   7     2259.36     2128.51     42.69 o 
   0  -4   7      626.31      621.44     16.09 o 
   1  -4   7     2085.43     1986.59     40.65 o 
   2  -4   7      839.24      820.03     36.82 o 
   3  -4   7      822.14      792.60     20.23 o 
   4  -4   7      722.20      681.90     18.68 o 
   5  -4   7     1065.29     1044.45     25.91 o 
   6  -4   7      927.50      929.01     24.61 o 
   7  -4   7        2.74        2.17      5.54 o 
   8  -4   7      324.65      327.17     18.50 o 
   9  -4   7       72.74       98.38     11.90 o 
 -10  -3   7      161.18      180.31     13.11 o 
  -9  -3   7      142.68      141.48     11.25 o 
  -8  -3   7      171.11      193.53     11.75 o 
  -7  -3   7       37.06       35.04      5.79 o 
  -6  -3   7      785.66      723.15     22.38 o 
  -5  -3   7       59.26       55.74      5.80 o 
  -4  -3   7     3154.72     3115.06     51.55 o 
  -3  -3   7       26.88       25.01      2.85 o 
  -2  -3   7     5447.19     5495.13     88.60 o 
  -1  -3   7        5.92        5.12      1.69 o 
   0  -3   7      531.47      435.25     12.07 o 
   1  -3   7      161.74      157.58      7.14 o 
   2  -3   7        7.46        5.42      2.73 o 
   3  -3   7     1300.44     1321.26     24.16 o 
   4  -3   7     2499.66     2501.19     42.78 o 
   5  -3   7      505.61      515.27     23.78 o 
   6  -3   7       14.94       24.84     10.14 o 
   7  -3   7      832.68      797.37     39.68 o 
   8  -3   7      138.84      149.97     12.94 o 
   9  -3   7      525.12      542.08     32.31 o 
 -10  -2   7      127.92      138.61     11.82 o 
  -9  -2   7       54.29       59.19      8.01 o 
  -8  -2   7      136.57      152.78     10.63 o 
  -7  -2   7      310.40      306.82     12.70 o 
  -6  -2   7       54.89       59.88      6.99 o 
  -5  -2   7     2268.38     2223.74     46.09 o 
  -4  -2   7      190.47      217.06     11.85 o 
  -3  -2   7     4643.38     4784.77     76.25 o 
  -2  -2   7       65.68       69.54      3.76 o 
  -1  -2   7     5608.33     5545.80     87.12 o 
   0  -2   7       13.67       27.87      2.15 o 
   1  -2   7     2048.97     1992.90     39.23 o 
   2  -2   7      655.34      689.10     13.47 o 
   3  -2   7     4774.17     4961.04     78.97 o 
   4  -2   7      551.53      550.22     23.94 o 
   5  -2   7        0.78       -0.02      2.36 o 
   6  -2   7      507.84      497.20     12.75 o 
   7  -2   7      669.00      649.16     20.90 o 
   8  -2   7     1067.13     1070.66     27.77 o 
   9  -2   7        4.33       18.66      9.28 o 
  10  -2   7      291.52      263.42     25.80 o 
 -10  -1   7       10.58        7.44      6.05 o 
  -9  -1   7       90.34      102.31     11.78 o 
  -8  -1   7       42.32       42.16      8.77 o 
  -7  -1   7      486.76      472.80     16.09 o 
  -6  -1   7     1101.27     1099.73     26.91 o 
  -5  -1   7      570.19      578.49     16.55 o 
  -4  -1   7     1799.53     1679.90     35.39 o 
  -3  -1   7      166.10      156.29      7.08 o 
  -2  -1   7     5968.72     6187.20     96.97 o 
  -1  -1   7        2.19       -1.47      1.47 o 
   0  -1   7     2045.01     2015.37     33.28 o 
   1  -1   7       10.91       10.35      1.95 o 
   2  -1   7     8351.90     8883.70    137.41 o 
   3  -1   7      581.63      572.25     11.93 o 
   4  -1   7        1.03        5.83      2.03 o 
   5  -1   7     2044.34     2117.86     36.76 o 
   6  -1   7      740.05      723.39     15.95 o 
   7  -1   7     1004.08      990.95     24.94 o 
   8  -1   7      117.39      120.89      8.92 o 
   9  -1   7      612.22      587.63     19.24 o 
  10  -1   7       88.49       80.63     11.00 o 
 -10   0   7      127.66      146.83     12.17 o 
  -9   0   7       13.11       16.00      5.96 o 
  -8   0   7      113.71      114.57      9.48 o 
  -7   0   7      438.12      464.01     15.82 o 
  -6   0   7      387.72      347.52     12.81 o 
  -5   0   7     1179.32     1116.97     26.32 o 
  -4   0   7     1050.86     1083.77     24.71 o 
  -3   0   7      556.74      491.14     10.71 o 
  -2   0   7       24.00       14.02      2.39 o 
  -1   0   7     1610.13     1539.47     26.25 o 
   0   0   7        5.77        4.73      1.79 o 
   1   0   7    13252.36    13432.37    208.32 o 
   2   0   7      481.99      458.98      9.59 o 
   3   0   7     1149.31     1063.03     24.44 o 
   4   0   7      780.81      760.86     14.99 o 
   5   0   7      669.85      584.93     12.80 o 
   6   0   7     2008.86     1963.50     34.71 o 
   7   0   7       44.30       51.27      5.74 o 
   8   0   7      622.07      637.69     19.06 o 
   9   0   7      129.34      126.06      9.67 o 
  10   0   7      395.29      381.61     27.03 o 
  11   0   7        7.05       -0.90      9.28 o 
  -9   1   7      103.42       96.85     11.99 o 
  -8   1   7      123.93      135.39     10.18 o 
  -7   1   7      262.37      284.35     12.87 o 
  -6   1   7      356.97      333.87     22.34 o 
  -5   1   7     1306.69     1290.31     35.86 o 
  -4   1   7     1317.11     1311.01     27.25 o 
  -3   1   7      228.04      201.96      9.35 o 
  -2   1   7     4093.24     4316.32     68.63 o 
  -1   1   7       63.44       74.96      3.78 o 
   0   1   7    11871.87    12407.16    190.44 o 
   1   1   7       15.91       14.65      1.99 o 
   2   1   7       87.69      100.69      5.66 o 
   3   1   7      389.16      414.77      8.92 o 
   4   1   7     5990.58     6212.41    108.78 o 
   5   1   7     1774.72     1759.11     30.55 o 
   6   1   7      434.18      412.24     16.98 o 
   7   1   7      499.58      490.35     15.30 o 
   8   1   7      375.41      362.95     13.45 o 
   9   1   7      221.78      240.86     12.31 o 
  10   1   7       41.90       43.04      8.42 o 
  11   1   7      214.31      233.23     17.58 o 
  -9   2   7       28.01       21.90     13.70 o 
  -8   2   7      393.45      356.14     19.72 o 
  -7   2   7       26.11       30.43      5.82 o 
  -6   2   7      781.61      783.70     21.32 o 
  -5   2   7      356.42      354.16     12.42 o 
  -4   2   7      408.69      375.58     13.30 o 
  -3   2   7      174.03      154.02      6.01 o 
  -2   2   7      876.54      893.04     18.89 o 
  -1   2   7     8758.63     9334.87    144.34 o 
   0   2   7      787.96      811.06     15.07 o 
   1   2   7      213.82      256.56      6.47 o 
   2   2   7       81.22       79.32      3.46 o 
   3   2   7       31.87       32.70      4.52 o 
   4   2   7     1426.81     1490.03     30.95 o 
   5   2   7     2371.58     2496.94     65.50 o 
   6   2   7      762.18      730.73     19.08 o 
   7   2   7     1170.50     1234.74     58.05 o 
   8   2   7      281.51      270.84     18.08 o 
   9   2   7       11.16       19.09      6.40 o 
  10   2   7       19.46       26.21      7.47 o 
  11   2   7       12.93       -1.17      6.38 o 
  -9   3   7      184.80      188.47     24.82 o 
  -8   3   7       34.97       34.21      8.55 o 
  -7   3   7      865.51      820.90     30.02 o 
  -6   3   7      284.59      272.39     15.94 o 
  -5   3   7      426.00      417.07     13.82 o 
  -4   3   7     1262.51     1240.66     23.77 o 
  -3   3   7     1160.12     1237.83     23.13 o 
  -2   3   7     4304.47     4413.34     70.63 o 
  -1   3   7      206.97      205.27      6.47 o 
   0   3   7      947.86      859.06     15.91 o 
   1   3   7       41.80       52.88      3.29 o 
   2   3   7      246.94      208.06      8.92 o 
   3   3   7      210.08      216.22      5.87 o 
   4   3   7     1497.83     1561.63     32.34 o 
   5   3   7       24.11       26.71      4.05 o 
   6   3   7     1000.77      954.33     23.05 o 
   7   3   7      348.70      320.29     17.23 o 
   8   3   7       16.71       19.08      6.26 o 
   9   3   7      114.12      118.03      9.16 o 
  10   3   7      275.28      304.51     18.42 o 
  11   3   7      174.08      203.78     38.27 o 
  -8   4   7      375.66      405.61     22.63 o 
  -7   4   7       10.51        9.01      7.42 o 
  -6   4   7     1196.90     1108.59     35.97 o 
  -5   4   7      322.54      340.78     16.98 o 
  -4   4   7      503.82      513.37     15.60 o 
  -3   4   7     1425.89     1466.51     26.91 o 
  -2   4   7      841.50      815.70     16.26 o 
  -1   4   7       67.41       72.92      6.24 o 
   0   4   7      375.97      340.03     15.97 o 
   1   4   7     5592.53     5763.63     90.54 o 
   2   4   7       38.98       41.80      2.95 o 
   3   4   7     2270.71     2315.32     38.58 o 
   4   4   7      244.37      238.74      6.84 o 
   5   4   7     3927.93     3921.03     81.41 o 
   6   4   7      297.66      292.35     10.83 o 
   7   4   7       70.00       64.35      6.21 o 
   8   4   7      222.21      210.58     10.86 o 
   9   4   7       77.17       73.38      7.70 o 
  10   4   7      139.56      166.32     25.62 o 
  11   4   7        0.13        1.07      5.96 o 
  12   4   7       82.97      107.20     14.03 o 
  -7   5   7      397.94      395.54     21.84 o 
  -6   5   7        8.66        5.65      6.42 o 
  -5   5   7      995.24      988.93     32.83 o 
  -4   5   7      737.89      740.56     24.16 o 
  -3   5   7      483.17      489.73     15.11 o 
  -2   5   7       20.25       28.99      4.46 o 
  -1   5   7      569.16      515.14     14.72 o 
   0   5   7     1135.49     1055.73     24.07 o 
   1   5   7      663.75      678.40     17.01 o 
   2   5   7     3026.90     3128.47     51.13 o 
   3   5   7       25.37       24.61      2.42 o 
   4   5   7     2968.03     2899.21     48.09 o 
   5   5   7       79.98       84.93      4.52 o 
   6   5   7       12.49       15.82      3.96 o 
   7   5   7      222.55      202.09      9.98 o 
   8   5   7      636.46      694.99     54.49 o 
   9   5   7      333.44      312.04     19.87 o 
  10   5   7       74.54       85.95     10.73 o 
  11   5   7      186.42      164.74     22.67 o 
  12   5   7       19.15       14.69     12.59 o 
  -7   6   7        5.91        9.64      8.21 o 
  -6   6   7      502.08      513.45     23.88 o 
  -5   6   7      163.12      161.14     14.03 o 
  -4   6   7      707.24      729.38     21.18 o 
  -3   6   7       71.47       69.44      6.74 o 
  -2   6   7      351.66      325.53     12.03 o 
  -1   6   7      970.52      892.82     42.43 o 
   0   6   7     1425.87     1429.59     31.59 o 
   1   6   7     1692.22     1753.68     36.93 o 
   2   6   7       80.18       65.67      5.00 o 
   3   6   7     1341.02     1326.96     21.78 o 
   4   6   7       90.32       93.71      5.11 o 
   5   6   7       31.78       35.02      4.03 o 
   6   6   7       56.24       55.30      6.08 o 
   7   6   7      467.64      472.13     15.34 o 
   8   6   7      239.61      283.08     17.66 o 
   9   6   7      141.53      155.15     10.29 o 
  10   6   7       61.87       68.96      9.85 o 
  11   6   7       13.51       17.29      7.06 o 
  12   6   7       69.51       63.35     17.51 o 
  -6   7   7       53.02       53.43     20.15 o 
  -5   7   7      447.24      453.26     22.60 o 
  -4   7   7        0.60       -4.20      4.74 o 
  -3   7   7      955.08      944.59     25.46 o 
  -2   7   7      662.97      650.03     24.56 o 
  -1   7   7      611.77      564.90     20.89 o 
   0   7   7      244.59      218.70     10.14 o 
   1   7   7      356.70      345.85     12.41 o 
   2   7   7     1419.63     1406.98     27.11 o 
   3   7   7        3.32       -0.13      2.35 o 
   4   7   7       35.34       32.49      3.80 o 
   5   7   7      422.57      393.92     10.93 o 
   6   7   7      617.95      577.91     16.97 o 
   7   7   7      117.83      136.26      8.82 o 
   8   7   7      182.70      187.39     10.71 o 
   9   7   7       95.80       98.23     12.15 o 
  10   7   7       38.26       47.71      8.89 o 
  11   7   7       57.07       64.42     10.55 o 
  -5   8   7       26.61       20.89      8.60 o 
  -4   8   7      259.45      256.32     23.00 o 
  -3   8   7       53.15       64.22      7.82 o 
  -2   8   7      555.82      579.79     18.94 o 
  -1   8   7       51.87       48.36      8.10 o 
   0   8   7      543.58      537.38     17.07 o 
   1   8   7      258.53      234.68      9.60 o 
   2   8   7       68.16       63.33      7.22 o 
   3   8   7        4.26        3.21      3.45 o 
   4   8   7      139.59      128.13      8.42 o 
   5   8   7      889.10      822.04     18.30 o 
   6   8   7        1.20        2.24      3.60 o 
   7   8   7      336.32      348.40     13.56 o 
   8   8   7       59.22       63.11      7.36 o 
   9   8   7       46.70       69.26      8.96 o 
  10   8   7       46.29       48.23      9.16 o 
  11   8   7       17.46       11.99      8.91 o 
  -4   9   7      129.42      114.85     10.77 o 
  -3   9   7      458.97      440.00     18.05 o 
  -2   9   7        9.50       17.97      6.22 o 
  -1   9   7      624.84      590.72     29.73 o 
   0   9   7       53.54       56.52      6.18 o 
   1   9   7      141.47      137.72      8.24 o 
   2   9   7        2.98       -2.37      3.27 o 
   3   9   7       17.61       12.24      4.79 o 
   4   9   7      177.41      198.14     10.87 o 
   5   9   7       12.24       10.22      4.62 o 
   6   9   7      264.89      268.81     22.12 o 
   7   9   7        5.41        0.99      4.66 o 
   8   9   7        6.47       11.09      5.10 o 
   9   9   7       51.98       63.80      8.03 o 
  10   9   7       59.08       66.88     10.36 o 
  11   9   7        7.96       13.15      7.63 o 
  -3  10   7        1.25        5.84      6.45 o 
  -2  10   7      472.10      452.62     16.22 o 
  -1  10   7       69.07       75.84      7.98 o 
   0  10   7      420.13      443.38     18.04 o 
   1  10   7        0.16        1.80      4.11 o 
   2  10   7       28.85       37.05      5.44 o 
   3  10   7      156.67      153.87     11.62 o 
   4  10   7       26.76       38.17      6.39 o 
   5  10   7      129.84      121.11      9.31 o 
   6  10   7        7.30        5.81      9.64 o 
   7  10   7       83.97       87.22     10.46 o 
   8  10   7        1.90        2.52      6.20 o 
   9  10   7       89.84      115.33     11.36 o 
  10  10   7        9.18       12.21      7.26 o 
  -1  11   7      187.72      184.91     13.53 o 
   0  11   7        5.22       -2.29      5.60 o 
   1  11   7      160.12      166.93     11.25 o 
   2  11   7       16.58       28.89      6.70 o 
   3  11   7       46.60       45.49      7.26 o 
   4  11   7        4.77        7.57      7.46 o 
   5  11   7      132.18      122.56     10.16 o 
   6  11   7        2.95        6.07      6.89 o 
   7  11   7       16.30       18.77      9.83 o 
   8  11   7       22.42       24.82      8.42 o 
   9  11   7        1.24       11.56      8.78 o 
   1  12   7       38.00       23.70     14.80 o 
   2  12   7      105.60       88.95     12.03 o 
   3  12   7       48.17       68.70     19.78 o 
   4  12   7       24.61       44.28      7.67 o 
   5  12   7       25.34       39.88     10.50 o 
   6  12   7       12.65       12.34     10.63 o 
   7  12   7       59.70       51.37     10.12 o 
   8  12   7        0.10       -0.09      7.24 o 
  -4 -11   8        0.05        6.01      7.55 o 
  -3 -11   8       11.85       11.17      9.11 o 
  -2 -11   8        8.03        5.52      9.10 o 
  -7 -10   8        4.39        4.76      7.84 o 
  -6 -10   8      362.89      396.63     34.95 o 
  -5 -10   8        0.14        7.46      7.11 o 
  -4 -10   8       47.49       64.53     10.81 o 
  -3 -10   8       16.03       15.93      6.37 o 
  -2 -10   8      666.22      703.21     33.69 o 
  -1 -10   8        2.10        5.39      8.16 o 
   0 -10   8       78.77       98.49     13.02 o 
   1 -10   8        3.97        9.04      8.39 o 
  -8  -9   8        0.20       -0.92      7.56 o 
  -7  -9   8      510.42      492.82     63.46 o 
  -6  -9   8        1.61       -5.26      6.24 o 
  -5  -9   8       18.21       20.88      7.71 o 
  -4  -9   8       12.37        5.71      6.49 o 
  -3  -9   8     1614.58     1668.13     39.55 o 
  -2  -9   8        1.94        3.80      6.48 o 
  -1  -9   8       19.42       25.20      6.18 o 
   0  -9   8       26.36       26.91      6.39 o 
   1  -9   8      609.96      566.54     24.63 o 
   2  -9   8       15.44       28.26      8.67 o 
   3  -9   8       84.45       88.68     14.19 o 
  -9  -8   8        2.66       16.00      8.89 o 
  -8  -8   8      483.51      507.26     50.50 o 
  -7  -8   8        9.33       16.53      7.71 o 
  -6  -8   8        3.79       -2.27     10.07 o 
  -5  -8   8        0.23       -3.99      5.95 o 
  -4  -8   8     1742.73     1733.54     39.62 o 
  -3  -8   8       30.21       24.86      5.63 o 
  -2  -8   8       16.34       12.80      4.74 o 
  -1  -8   8        0.07       -3.86      3.86 o 
   0  -8   8      766.47      766.80     27.30 o 
   1  -8   8        0.06        1.93      4.53 o 
   2  -8   8      325.66      328.79     15.02 o 
   3  -8   8       14.95       13.63      7.81 o 
   4  -8   8      338.50      329.68     19.97 o 
   5  -8   8        9.36       24.66      8.56 o 
  -9  -7   8      391.44      437.83     18.56 o 
  -8  -7   8        3.30        0.40      5.09 o 
  -7  -7   8       11.89       12.34      6.81 o 
  -6  -7   8        1.14       -5.95      5.95 o 
  -5  -7   8     2999.93     2900.21    183.13 o 
  -4  -7   8        8.66       13.74      4.31 o 
  -3  -7   8       91.00       76.64      7.33 o 
  -2  -7   8        8.62        2.63      3.93 o 
  -1  -7   8     2726.80     2570.34     53.69 o 
   0  -7   8       26.38       31.26      5.48 o 
   1  -7   8       88.58       90.77      7.89 o 
   2  -7   8        0.05        7.10      4.51 o 
   3  -7   8     1491.09     1536.58     36.87 o 
   4  -7   8        3.92       17.23      6.10 o 
   5  -7   8       69.88       83.61     11.51 o 
   6  -7   8       16.48       14.76      7.70 o 
 -10  -6   8      160.97      177.81     13.44 o 
  -9  -6   8       14.54        9.50      5.81 o 
  -8  -6   8        8.21       10.75      5.86 o 
  -7  -6   8       18.44       32.05     11.70 o 
  -6  -6   8     2911.80     2944.54     61.06 o 
  -5  -6   8       11.92       13.03      4.45 o 
  -4  -6   8        3.14        2.67      3.61 o 
  -3  -6   8        0.55       -3.17      3.17 o 
  -2  -6   8     3216.71     3093.86     61.64 o 
  -1  -6   8        0.40        0.56      3.44 o 
   0  -6   8      294.03      281.24     15.49 o 
   1  -6   8       75.80       74.51      7.03 o 
   2  -6   8     1275.10     1283.35     30.78 o 
   3  -6   8       85.05       81.81      7.57 o 
   4  -6   8      312.95      332.71     13.78 o 
   5  -6   8       84.45       85.81      8.16 o 
   6  -6   8      414.63      438.97     16.96 o 
   7  -6   8       34.88       30.72     13.15 o 
 -10  -5   8       11.41        8.45      6.29 o 
  -9  -5   8        0.28        0.00      5.27 o 
  -8  -5   8        5.13        1.97      5.22 o 
  -7  -5   8     2382.51     2376.04     51.80 o 
  -6  -5   8        1.47        6.87      4.17 o 
  -5  -5   8     1277.34     1253.79     29.77 o 
  -4  -5   8      168.92      165.19      6.91 o 
  -3  -5   8     3657.42     3599.83     59.63 o 
  -2  -5   8        0.01       -1.57      2.86 o 
  -1  -5   8      335.63      299.89     21.26 o 
   0  -5   8       58.80       54.79      5.58 o 
   1  -5   8     8075.27     7787.05    409.93 o 
   2  -5   8      475.03      478.54     21.34 o 
   3  -5   8      265.61      250.19     16.09 o 
   4  -5   8       12.08        9.01      4.24 o 
   5  -5   8     1827.87     1787.99     59.52 o 
   6  -5   8       98.18      109.57      9.55 o 
   7  -5   8       68.37       55.66     12.41 o 
   8  -5   8       14.66       19.71      7.26 o 
 -10  -4   8        3.87        7.98      5.91 o 
  -9  -4   8       33.81       22.87      6.60 o 
  -8  -4   8     1312.91     1264.08     32.59 o 
  -7  -4   8       88.53       90.13      8.34 o 
  -6  -4   8        0.06        2.45      3.65 o 
  -5  -4   8      217.66      204.11     10.07 o 
  -4  -4   8     6339.31     6520.48    147.32 o 
  -3  -4   8       54.95       50.94      3.91 o 
  -2  -4   8       11.40       10.66      2.33 o 
  -1  -4   8        6.53        8.05      1.88 o 
   0  -4   8    11214.69    11158.89    200.96 o 
   1  -4   8       18.88       23.19      4.04 o 
   2  -4   8      933.05      869.28     24.03 o 
   3  -4   8      138.25      136.12     10.28 o 
   4  -4   8     3253.87     3161.64     96.43 o 
   5  -4   8        0.15       -0.10      3.54 o 
   6  -4   8      375.96      390.90     20.48 o 
   7  -4   8       10.32       13.12     12.90 o 
   8  -4   8      159.44      172.15     14.55 o 
 -10  -3   8       17.70       15.82      8.29 o 
  -9  -3   8      895.74      954.69     27.77 o 
  -8  -3   8        4.07        8.30      5.32 o 
  -7  -3   8       31.14       22.67      5.34 o 
  -6  -3   8       19.84       18.00      4.79 o 
  -5  -3   8     3465.37     3409.38     67.47 o 
  -4  -3   8        3.00        1.60      3.21 o 
  -3  -3   8      626.64      647.94     17.53 o 
  -2  -3   8        0.09       -0.34      1.83 o 
  -1  -3   8    19037.24    18908.99    289.49 o 
   0  -3   8      537.46      579.05     14.99 o 
   1  -3   8       50.81       50.58      4.68 o 
   2  -3   8        0.58        4.23      2.85 o 
   3  -3   8     6133.32     6282.34     99.64 o 
   4  -3   8      503.29      517.15     15.16 o 
   5  -3   8      199.81      186.96      9.35 o 
   6  -3   8        0.03        0.13      3.58 o 
   7  -3   8     1262.80     1227.18     37.96 o 
   8  -3   8       35.98       29.27      7.47 o 
   9  -3   8       46.51       60.64     19.41 o 
 -10  -2   8      306.35      327.17     16.79 o 
  -9  -2   8       42.09       56.47      7.95 o 
  -8  -2   8        0.11       -0.26      4.55 o 
  -7  -2   8       65.37       63.80      8.75 o 
  -6  -2   8     1608.51     1593.07     36.29 o 
  -5  -2   8        1.24       -1.34      3.21 o 
  -4  -2   8        0.55        4.74      4.73 o 
  -3  -2   8        0.13        0.35      2.04 o 
  -2  -2   8    19549.54    19772.71    349.89 o 
  -1  -2   8      716.76      732.63     14.40 o 
   0  -2   8      196.11      201.62      5.76 o 
   1  -2   8       84.83      101.61      8.74 o 
   2  -2   8    17909.75    18601.56    284.89 o 
   3  -2   8       78.83       95.15      7.34 o 
   4  -2   8      544.40      530.22     18.31 o 
   5  -2   8       44.11       49.13      5.07 o 
   6  -2   8     1919.15     1898.29     34.75 o 
   7  -2   8       32.71       31.07      5.18 o 
   8  -2   8      253.60      252.89     15.97 o 
   9  -2   8       60.42       80.44     10.53 o 
  10  -2   8      152.48      173.24     22.12 o 
 -10  -1   8       21.04       33.83      7.87 o 
  -9  -1   8        3.62        4.06      5.56 o 
  -8  -1   8       14.94       18.65      5.55 o 
  -7  -1   8     1716.87     1659.90     42.47 o 
  -6  -1   8        0.69        3.36      4.65 o 
  -5  -1   8      149.32      163.26      8.88 o 
  -4  -1   8       33.89       27.93      4.41 o 
  -3  -1   8    16399.77    16770.86    257.69 o 
  -2  -1   8      328.90      360.50      8.78 o 
  -1  -1   8     2253.08     2402.98     39.79 o 
   0  -1   8      565.35      583.73     11.93 o 
   1  -1   8    11203.63    11073.20    170.57 o 
   2  -1   8      308.88      337.98      8.61 o 
   3  -1   8     1481.97     1474.81     29.78 o 
   4  -1   8        8.30       10.89      2.37 o 
   5  -1   8     6090.44     5840.49    233.36 o 
   6  -1   8       33.55       29.56      3.85 o 
   7  -1   8      172.15      148.87      8.97 o 
   8  -1   8        3.88        2.04      3.88 o 
   9  -1   8      459.74      443.48     16.61 o 
  10  -1   8       26.95       31.61     10.93 o 
  -9   0   8        1.68        4.10      8.24 o 
  -8   0   8      449.72      486.54     26.53 o 
  -7   0   8       15.57       10.36      4.91 o 
  -6   0   8      129.09      142.71     10.18 o 
  -5   0   8       43.97       49.62      5.67 o 
  -4   0   8    10482.93    10765.19    194.64 o 
  -3   0   8      483.99      535.17     11.37 o 
  -2   0   8      415.81      441.73     10.39 o 
  -1   0   8      760.60      824.12     15.73 o 
   0   0   8    24615.50    25514.81    388.75 o 
   1   0   8       66.57       70.20      4.17 o 
   2   0   8        7.95        3.98      1.75 o 
   3   0   8       22.05       21.81      2.91 o 
   4   0   8     7582.32     7601.96    127.75 o 
   5   0   8        2.95        3.17      2.31 o 
   6   0   8      220.86      204.72     15.95 o 
   7   0   8       70.26       68.06      6.75 o 
   8   0   8     1059.82     1044.80     42.57 o 
   9   0   8        5.11        8.18      4.73 o 
  10   0   8       78.14      101.54      9.57 o 
  11   0   8       13.79       18.16      7.92 o 
  -9   1   8      304.17      287.39     18.96 o 
  -8   1   8        1.78        2.82      4.53 o 
  -7   1   8        6.59       14.00      6.25 o 
  -6   1   8       18.95       17.24      5.67 o 
  -5   1   8     5370.15     5409.45    125.10 o 
  -4   1   8       55.00       58.24      5.54 o 
  -3   1   8       99.36       98.76      4.47 o 
  -2   1   8       77.09       86.74      4.06 o 
  -1   1   8    11562.13    11586.41    178.56 o 
   0   1   8        5.51        9.26      2.57 o 
   1   1   8     1307.84     1387.71     24.15 o 
   2   1   8      117.37      127.60      5.44 o 
   3   1   8     7931.38     7653.81    119.09 o 
   4   1   8       45.73       50.21      3.02 o 
   5   1   8     2282.45     2274.78     38.55 o 
   6   1   8       68.48       66.22      6.05 o 
   7   1   8     3153.88     3083.42     61.92 o 
   8   1   8       73.51       76.54     13.81 o 
   9   1   8       18.92       19.62      5.59 o 
  10   1   8        0.12        6.32      6.52 o 
  11   1   8      136.80      161.83     20.09 o 
  -9   2   8       10.51        7.71      7.94 o 
  -8   2   8       49.53       52.74      9.56 o 
  -7   2   8        0.53       -4.25      4.25 o 
  -6   2   8     1654.57     1543.83     63.44 o 
  -5   2   8      235.07      232.96     10.49 o 
  -4   2   8     1067.76     1055.57     20.68 o 
  -3   2   8        5.89        4.17      2.27 o 
  -2   2   8    13746.97    14703.55    226.10 o 
  -1   2   8      719.02      760.78     14.80 o 
   0   2   8        2.60        9.71      2.05 o 
   1   2   8      162.59      164.64      5.19 o 
   2   2   8    27507.68    27732.38    422.41 o 
   3   2   8     1139.92     1208.15     21.41 o 
   4   2   8      308.45      284.69      9.94 o 
   5   2   8       27.00       24.74      4.12 o 
   6   2   8     8781.05     8768.00    160.12 o 
   7   2   8        0.78        2.50      3.58 o 
   8   2   8      105.87      111.46      8.54 o 
   9   2   8        2.74        1.58      5.36 o 
  10   2   8      190.86      186.55     13.60 o 
  11   2   8       23.28       17.36      7.36 o 
  -8   3   8        8.95        3.50      7.21 o 
  -7   3   8     1012.23     1009.81     66.16 o 
  -6   3   8        1.25        0.42      5.52 o 
  -5   3   8        2.51        1.89      3.88 o 
  -4   3   8       17.49       11.88      3.39 o 
  -3   3   8     7259.03     7088.59    222.13 o 
  -2   3   8      251.60      260.37      8.85 o 
  -1   3   8     2524.47     2502.99     41.51 o 
   0   3   8        9.15        5.98      1.77 o 
   1   3   8     8208.70     8067.17    125.37 o 
   2   3   8     2105.72     2263.14     37.60 o 
   3   3   8     1540.24     1557.11     26.98 o 
   4   3   8     1613.92     1687.31     34.82 o 
   5   3   8     6443.31     6481.38    119.45 o 
   6   3   8       35.03       39.12      5.00 o 
   7   3   8      406.06      398.25     16.06 o 
   8   3   8       31.85       40.32      6.17 o 
   9   3   8      868.71      902.78     52.71 o 
  10   3   8        8.85       -1.46      7.21 o 
  11   3   8      144.58      132.27     23.41 o 
  -8   4   8      270.02      251.00     18.63 o 
  -7   4   8        1.46       -1.58      6.05 o 
  -6   4   8      306.27      322.39     18.33 o 
  -5   4   8      124.83      107.37     10.98 o 
  -4   4   8     2769.28     2763.08     56.03 o 
  -3   4   8      751.85      765.34     19.76 o 
  -2   4   8      396.12      400.84      9.78 o 
  -1   4   8      145.24      137.17      5.98 o 
   0   4   8     9024.68     8992.25    139.70 o 
   1   4   8       18.16       22.44      2.40 o 
   2   4   8      607.60      560.19     11.82 o 
   3   4   8      353.26      402.29     10.36 o 
   4   4   8    31453.40    32100.56    489.20 o 
   5   4   8      483.07      510.55     14.67 o 
   6   4   8       35.05       28.84      4.63 o 
   7   4   8        1.24        4.29      3.69 o 
   8   4   8     1180.54     1140.99     34.69 o 
   9   4   8       19.35       25.68      5.62 o 
  10   4   8        0.63        1.79      4.60 o 
  11   4   8        0.42        5.38      6.38 o 
  12   4   8      129.95      114.77     19.04 o 
  -7   5   8       28.30       27.03      8.97 o 
  -6   5   8       19.18       12.12      7.24 o 
  -5   5   8     1595.12     1550.28     45.96 o 
  -4   5   8       25.82       32.93      6.08 o 
  -3   5   8      633.30      609.58     17.68 o 
  -2   5   8      476.23      449.47     13.94 o 
  -1   5   8     7096.24     7002.95    128.95 o 
   0   5   8      105.99      115.52      8.55 o 
   1   5   8     2119.27     2095.80     48.42 o 
   2   5   8       85.02       85.89      5.74 o 
   3   5   8     7978.71     8220.61    128.54 o 
   4   5   8      441.29      459.56      9.45 o 
   5   5   8     1143.97     1092.00     24.00 o 
   6   5   8      183.45      166.77      8.70 o 
   7   5   8     1066.69     1048.22     26.05 o 
   8   5   8       16.65       24.94      5.33 o 
   9   5   8      374.31      365.22     14.90 o 
  10   5   8       93.23       95.37     10.10 o 
  11   5   8      123.28      130.00     13.63 o 
  12   5   8        0.42        2.87     15.36 o 
  -7   6   8       10.90        5.73      8.77 o 
  -6   6   8      302.33      333.00     20.33 o 
  -5   6   8      113.80      131.16     13.21 o 
  -4   6   8      521.29      503.45     19.50 o 
  -3   6   8        0.15       -1.10      3.56 o 
  -2   6   8     1896.81     1873.75     40.65 o 
  -1   6   8       62.71       69.42      7.82 o 
   0   6   8      973.45      883.77     22.08 o 
   1   6   8       39.21       37.69      4.75 o 
   2   6   8    13245.94    13401.21    207.20 o 
   3   6   8      199.77      200.42      6.09 o 
   4   6   8        3.84        8.97      2.51 o 
   5   6   8      424.29      384.13     10.84 o 
   6   6   8     5518.55     5435.28    125.44 o 
   7   6   8       45.59       42.85      5.78 o 
   8   6   8       39.27       32.19      5.66 o 
   9   6   8       18.64       13.36      4.86 o 
  10   6   8      548.53      569.38     20.35 o 
  11   6   8        6.96       -5.72      5.72 o 
  12   6   8        8.05       10.43      7.77 o 
  -6   7   8       38.40       43.34     10.81 o 
  -5   7   8      216.42      220.14     16.93 o 
  -4   7   8      197.16      197.06     11.92 o 
  -3   7   8     1814.84     1719.07     39.85 o 
  -2   7   8       72.64       67.95      6.99 o 
  -1   7   8      673.49      657.79     19.03 o 
   0   7   8        0.26        3.86      3.83 o 
   1   7   8     5466.43     5161.27    380.07 o 
   2   7   8        0.06       -1.57      3.36 o 
   3   7   8     1407.59     1368.54     30.26 o 
   4   7   8        3.55        4.45      2.81 o 
   5   7   8      910.58      910.34     21.03 o 
   6   7   8       45.51       43.91      6.96 o 
   7   7   8       48.49       56.04      6.43 o 
   8   7   8       48.23       32.84      6.03 o 
   9   7   8      411.23      399.23     15.38 o 
  10   7   8        0.66        6.17      6.34 o 
  11   7   8        4.64       -4.29      6.24 o 
  -5   8   8       70.42       69.55     11.50 o 
  -4   8   8      282.61      291.13     14.98 o 
  -3   8   8       53.70       60.90      8.13 o 
  -2   8   8      729.09      680.55     22.97 o 
  -1   8   8       35.18       32.54      8.71 o 
   0   8   8     2202.15     2149.93     46.58 o 
   1   8   8        6.19        7.42      3.97 o 
   2   8   8      453.73      446.03     12.96 o 
   3   8   8        2.72        4.10      3.38 o 
   4   8   8     1585.87     1610.50     36.05 o 
   5   8   8        8.17        8.31      3.53 o 
   6   8   8      169.64      174.37     10.59 o 
   7   8   8       21.07       25.73      5.32 o 
   8   8   8     1190.20     1138.69     29.35 o 
   9   8   8       14.95       12.21      6.97 o 
  10   8   8        0.17        6.98      6.46 o 
  11   8   8        3.16        0.65      6.80 o 
  -4   9   8        8.66       10.68      8.08 o 
  -3   9   8      100.64      131.69     10.97 o 
  -2   9   8       14.64       11.52      6.16 o 
  -1   9   8     1492.24     1426.40     35.24 o 
   0   9   8       21.51       23.63      7.07 o 
   1   9   8      160.32      143.75      8.58 o 
   2   9   8      107.52      102.22     10.41 o 
   3   9   8     1596.33     1622.21     32.16 o 
   4   9   8       65.31       57.34      6.58 o 
   5   9   8      529.94      539.60     17.36 o 
   6   9   8      156.97      131.22     12.15 o 
   7   9   8      612.28      592.72     18.66 o 
   8   9   8        0.11        0.58      4.64 o 
   9   9   8       95.53       91.18      9.02 o 
  10   9   8        6.35       10.82      6.94 o 
  11   9   8       54.94       87.32     14.44 o 
  -3  10   8       16.66       20.83      6.03 o 
  -2  10   8      436.09      375.53     14.94 o 
  -1  10   8       87.76       78.98      7.49 o 
   0  10   8      455.02      477.12     15.48 o 
   1  10   8       21.49       25.51      5.30 o 
   2  10   8      388.78      387.40     13.23 o 
   3  10   8        4.58        2.63      5.78 o 
   4  10   8      126.10      138.10     10.02 o 
   5  10   8        1.36       -1.79      4.57 o 
   6  10   8      988.52      989.77     33.58 o 
   7  10   8       11.72       12.66      6.91 o 
   8  10   8        1.82        5.80     13.33 o 
   9  10   8        4.80        7.20      9.94 o 
  10  10   8      135.19      128.33     13.93 o 
  -1  11   8      137.30      128.90     12.68 o 
   0  11   8       63.91       74.53      7.96 o 
   1  11   8      542.31      545.31     17.28 o 
   2  11   8       17.86       33.50      6.03 o 
   3  11   8      152.07      134.92     17.67 o 
   4  11   8       24.75       34.43      6.75 o 
   5  11   8      473.01      468.13     17.48 o 
   6  11   8        0.01       -2.36      6.35 o 
   7  11   8       64.19       60.54     16.46 o 
   8  11   8        3.15       13.16      7.50 o 
   9  11   8       84.23      100.73     12.21 o 
   1  12   8        9.53       14.14      8.25 o 
   2  12   8      170.08      162.18     16.95 o 
   3  12   8        0.61       10.96      9.64 o 
   4  12   8      647.30      637.41     21.84 o 
   5  12   8       32.00       27.30     20.70 o 
   6  12   8       49.56       50.90      9.89 o 
   7  12   8        0.83       11.02      7.78 o 
   8  12   8      130.94      146.65     19.54 o 
  -6 -10   9        1.35        4.96      8.85 o 
  -5 -10   9      239.46      270.29     21.62 o 
  -4 -10   9       17.20       10.90      7.66 o 
  -3 -10   9       19.14       13.74      6.13 o 
  -2 -10   9       52.44       68.03      8.89 o 
  -1 -10   9      112.56      143.95     11.67 o 
   0 -10   9      109.08      128.43     14.20 o 
   1 -10   9       41.35       68.44     11.84 o 
  -7  -9   9        0.01       -2.95      6.61 o 
  -6  -9   9      314.91      322.10     20.31 o 
  -5  -9   9        4.59        8.23      7.02 o 
  -4  -9   9       96.89      102.30     12.04 o 
  -3  -9   9       84.94       76.70      8.70 o 
  -2  -9   9      283.95      301.55     14.52 o 
  -1  -9   9       72.78       85.05      8.74 o 
   0  -9   9       32.67       30.85      6.90 o 
   1  -9   9      300.26      313.23     15.65 o 
   2  -9   9        9.80        6.46      7.33 o 
   3  -9   9      151.74      164.56     16.40 o 
  -8  -8   9        5.35        6.61      7.80 o 
  -7  -8   9      500.30      440.76     22.80 o 
  -6  -8   9        0.72        7.60      6.15 o 
  -5  -8   9      130.91      131.76     27.03 o 
  -4  -8   9        2.12        8.43      6.40 o 
  -3  -8   9     1053.47     1043.25     27.50 o 
  -2  -8   9       89.74       96.70      8.60 o 
  -1  -8   9      242.77      256.76     12.76 o 
   0  -8   9       63.54       66.79      7.86 o 
   1  -8   9      108.39      122.12      9.99 o 
   2  -8   9      369.41      379.30     16.19 o 
   3  -8   9      117.77      134.35     22.92 o 
   4  -8   9      295.59      273.15     18.69 o 
  -9  -7   9        5.27        6.96      7.74 o 
  -8  -7   9      396.92      419.22     51.79 o 
  -7  -7   9       24.57       20.02     10.93 o 
  -6  -7   9      141.06      135.77     13.42 o 
  -5  -7   9       16.80        9.64      6.20 o 
  -4  -7   9     1408.70     1380.80     41.87 o 
  -3  -7   9       47.87       34.54      5.63 o 
  -2  -7   9      528.14      483.10     15.95 o 
  -1  -7   9        1.10        1.25      4.25 o 
   0  -7   9      224.11      229.96     17.16 o 
   1  -7   9      192.28      201.56     11.25 o 
   2  -7   9       38.68       39.57      6.40 o 
   3  -7   9      642.75      633.85     20.46 o 
   4  -7   9       14.95       18.78      5.51 o 
   5  -7   9      250.36      271.93     14.45 o 
   6  -7   9       94.27      113.68     13.14 o 
  -9  -6   9      234.39      266.29     15.21 o 
  -8  -6   9       38.76       52.17      7.74 o 
  -7  -6   9      191.29      194.29     11.72 o 
  -6  -6   9        5.86        6.81      4.33 o 
  -5  -6   9     1947.13     1869.82     52.81 o 
  -4  -6   9       10.86        7.81      5.84 o 
  -3  -6   9     1473.37     1398.69     48.39 o 
  -2  -6   9       46.66       40.59      5.59 o 
  -1  -6   9      546.11      548.53     16.65 o 
   0  -6   9      230.10      218.07     12.14 o 
   1  -6   9      464.18      495.14     24.24 o 
   2  -6   9      265.73      267.07     12.15 o 
   3  -6   9      288.38      268.81     13.76 o 
   4  -6   9      457.80      493.28     17.25 o 
   5  -6   9      184.93      213.60     22.95 o 
   6  -6   9      260.81      278.64     14.29 o 
  -9  -5   9       72.85       74.49     14.24 o 
  -8  -5   9       90.40       90.31     10.22 o 
  -7  -5   9       98.20       75.90      8.27 o 
  -6  -5   9     1676.89     1650.58     38.14 o 
  -5  -5   9       57.67       45.03      6.03 o 
  -4  -5   9     1009.50      955.87     23.82 o 
  -3  -5   9       82.55       83.65      6.86 o 
  -2  -5   9      981.81      967.57     23.63 o 
  -1  -5   9       95.07       97.50      7.02 o 
   0  -5   9      785.49      759.45     27.14 o 
   1  -5   9      326.94      334.94     12.28 o 
   2  -5   9      223.03      211.91     10.28 o 
   3  -5   9      473.92      457.68     17.06 o 
   4  -5   9      749.43      772.24     21.74 o 
   5  -5   9      782.55      810.55     22.95 o 
   6  -5   9        2.15        2.49      4.64 o 
   7  -5   9      290.87      292.25     18.03 o 
 -10  -4   9       74.14       82.44     10.26 o 
  -9  -4   9      113.20      112.04     10.63 o 
  -8  -4   9       40.78       34.86      7.68 o 
  -7  -4   9     1170.15     1210.93     51.34 o 
  -6  -4   9      129.53      132.68      9.20 o 
  -5  -4   9      759.20      783.72     21.36 o 
  -4  -4   9       11.88       16.34      4.07 o 
  -3  -4   9      650.07      647.43     14.32 o 
  -2  -4   9        0.77       -1.15      2.49 o 
  -1  -4   9     1169.40     1127.63     25.82 o 
   0  -4   9      144.03      128.64      7.35 o 
   1  -4   9     1622.59     1589.07     34.40 o 
   2  -4   9      872.24      849.45     21.60 o 
   3  -4   9     2960.45     2828.30     57.19 o 
   4  -4   9      619.18      624.15     21.23 o 
   5  -4   9       65.03       76.59      7.26 o 
   6  -4   9      914.70      957.50     37.78 o 
   7  -4   9      310.56      314.35     33.66 o 
   8  -4   9      442.30      414.19     22.91 o 
 -10  -3   9       25.02       23.93      7.36 o 
  -9  -3   9      105.38      119.25     12.15 o 
  -8  -3   9      828.92      792.21     24.15 o 
  -7  -3   9      121.46      119.77     10.97 o 
  -6  -3   9     1046.34     1007.74     29.21 o 
  -5  -3   9       19.92       18.51      4.61 o 
  -4  -3   9      283.36      290.39     11.07 o 
  -3  -3   9       37.16       34.90      3.53 o 
  -2  -3   9     1410.43     1396.66     25.42 o 
  -1  -3   9       79.03       72.45      3.92 o 
   0  -3   9     1976.95     1996.25     40.57 o 
   1  -3   9      908.46      871.43     20.88 o 
   2  -3   9     1582.64     1590.57     34.02 o 
   3  -3   9      827.14      812.51     31.97 o 
   4  -3   9        3.58        9.71      4.14 o 
   5  -3   9      422.43      407.61     13.86 o 
   6  -3   9       77.85       84.46      9.48 o 
   7  -3   9      883.21      928.17     31.58 o 
   8  -3   9       58.87       68.51      9.76 o 
   9  -3   9      201.19      220.57     16.61 o 
 -10  -2   9       52.25       63.42      9.40 o 
  -9  -2   9      182.97      184.59     12.63 o 
  -8  -2   9      284.29      272.66     14.07 o 
  -7  -2   9      246.77      247.52     12.61 o 
  -6  -2   9      188.47      164.90      9.84 o 
  -5  -2   9      872.12      908.83     34.00 o 
  -4  -2   9       26.52       31.08      4.69 o 
  -3  -2   9     1723.98     1725.55     30.54 o 
  -2  -2   9        1.49        1.10      2.22 o 
  -1  -2   9     3605.60     3584.09     58.17 o 
   0  -2   9       45.55       53.12      5.85 o 
   1  -2   9     8220.57     8352.06    170.31 o 
   2  -2   9      395.10      363.61      9.59 o 
   3  -2   9     1060.60     1086.86     29.76 o 
   4  -2   9      634.30      601.25     23.96 o 
   5  -2   9     1034.71      972.12     22.38 o 
   6  -2   9      656.03      651.01     18.25 o 
   7  -2   9       66.40       68.02      9.07 o 
   8  -2   9      897.55      835.01     29.97 o 
   9  -2   9      108.01      134.19     13.24 o 
  10  -2   9      147.16      155.06     20.15 o 
  -9  -1   9      163.51      175.75     12.44 o 
  -8  -1   9      169.66      186.28     12.05 o 
  -7  -1   9       54.02       55.93      7.90 o 
  -6  -1   9      323.23      334.60     13.14 o 
  -5  -1   9      211.44      201.20     10.70 o 
  -4  -1   9      980.33      920.13     47.23 o 
  -3  -1   9      311.61      309.20      8.19 o 
  -2  -1   9     3384.89     3431.35     56.04 o 
  -1  -1   9       21.32       22.84      2.70 o 
   0  -1   9     3829.36     3787.16     60.89 o 
   1  -1   9     1646.47     1744.56     36.60 o 
   2  -1   9      570.11      566.56     12.06 o 
   3  -1   9      819.10      788.54     21.01 o 
   4  -1   9      751.10      717.92     22.28 o 
   5  -1   9     1617.99     1573.56     28.83 o 
   6  -1   9        5.63        6.12      4.11 o 
   7  -1   9      342.74      357.11     13.17 o 
   8  -1   9      126.54      117.64      9.10 o 
   9  -1   9      628.03      665.44     26.41 o 
  10  -1   9        0.48        3.47      7.47 o 
  -9   0   9       31.59       31.24      9.51 o 
  -8   0   9       51.65       62.52      7.78 o 
  -7   0   9      156.32      165.96     12.37 o 
  -6   0   9      215.00      227.08     11.36 o 
  -5   0   9      632.18      601.00     21.56 o 
  -4   0   9      314.39      269.51     11.63 o 
  -3   0   9     2909.67     2993.32     49.53 o 
  -2   0   9      135.39      152.74      5.73 o 
  -1   0   9     4104.30     4041.16     64.97 o 
   1   0   9     1623.06     1641.23     28.25 o 
   2   0   9        9.59        8.28      1.99 o 
   3   0   9     4669.44     4564.56     75.75 o 
   4   0   9      753.20      716.25     18.12 o 
   5   0   9      252.97      225.16      9.59 o 
   6   0   9      274.76      287.75     11.11 o 
   7   0   9      628.98      593.88     38.07 o 
   8   0   9      242.15      241.81     12.07 o 
   9   0   9        9.93       14.37      5.18 o 
  10   0   9      282.54      316.68     15.50 o 
  -9   1   9      141.00      124.93     16.40 o 
  -8   1   9      112.59      136.85     10.54 o 
  -7   1   9      172.11      169.31     10.68 o 
  -6   1   9      376.28      367.57     13.69 o 
  -5   1   9      376.49      370.85     13.14 o 
  -4   1   9     1780.73     1788.63     38.16 o 
  -3   1   9      870.92      864.44     17.15 o 
  -2   1   9     6438.07     6923.49    108.81 o 
  -1   1   9     1836.70     2092.74     35.41 o 
   0   1   9     1582.63     1678.69     28.96 o 
   1   1   9       42.09       45.22      3.27 o 
   2   1   9     1725.13     1707.54     29.32 o 
   3   1   9      166.55      165.17      8.99 o 
   4   1   9      981.68      972.89     23.87 o 
   5   1   9      236.17      229.18     14.19 o 
   6   1   9     2122.60     2117.68    130.80 o 
   7   1   9      464.23      458.11     15.06 o 
   8   1   9        3.18        1.92      4.04 o 
   9   1   9      143.35      143.44     10.45 o 
  10   1   9       35.18       38.48      6.74 o 
  11   1   9      210.14      215.62     17.11 o 
  -9   2   9        5.88        9.46      7.85 o 
  -8   2   9      425.54      443.77     22.68 o 
  -7   2   9       32.76       38.18      8.01 o 
  -6   2   9      511.66      509.80     25.73 o 
  -5   2   9      351.72      323.51     14.01 o 
  -4   2   9      637.02      634.95     17.57 o 
  -3   2   9     1148.40     1137.88     21.69 o 
  -2   2   9      256.63      259.58      7.46 o 
  -1   2   9      360.66      361.66      9.85 o 
   0   2   9       38.29       41.72      3.21 o 
   1   2   9     1940.59     1956.65     33.12 o 
   2   2   9       89.12       84.22      5.23 o 
   3   2   9      720.64      667.95     13.43 o 
   4   2   9      170.11      177.20      8.26 o 
   5   2   9     2360.70     2266.06     46.01 o 
   6   2   9     1008.60      997.54     24.40 o 
   7   2   9      374.20      371.22     13.38 o 
   8   2   9      547.97      529.99     22.00 o 
   9   2   9      207.31      209.44     14.24 o 
  10   2   9      136.75      153.87     11.27 o 
  11   2   9        2.65        6.67     19.17 o 
  -8   3   9       57.70       64.44     11.16 o 
  -7   3   9      474.78      473.40     26.91 o 
  -6   3   9      501.70      428.71     19.98 o 
  -5   3   9      297.04      259.76     15.37 o 
  -4   3   9     1323.66     1295.06     29.54 o 
  -3   3   9     1155.34     1186.33     25.74 o 
  -2   3   9     1302.29     1291.42     23.80 o 
  -1   3   9      535.81      526.62     14.13 o 
   0   3   9     4610.20     4563.22     72.85 o 
   1   3   9       83.29       87.90      4.18 o 
   2   3   9      716.36      651.26     13.31 o 
   3   3   9       65.56       70.30      3.78 o 
   4   3   9     7066.23     6983.31    127.82 o 
   5   3   9        0.69        1.31      3.14 o 
   6   3   9      263.21      286.68     11.20 o 
   7   3   9      367.78      370.11     13.51 o 
   8   3   9      230.31      230.20     11.72 o 
   9   3   9      371.74      381.48     15.56 o 
  10   3   9        0.43        4.29      5.05 o 
  11   3   9      106.85      126.85     18.31 o 
  -8   4   9      213.44      194.51     17.33 o 
  -7   4   9        0.80        6.50      7.17 o 
  -6   4   9      704.76      651.38     26.50 o 
  -5   4   9      106.47       95.73     10.90 o 
  -4   4   9      562.92      589.00     20.73 o 
  -3   4   9       97.72       93.36      6.82 o 
  -2   4   9      370.36      371.10     13.78 o 
  -1   4   9      767.81      760.53     15.37 o 
   0   4   9      217.19      221.53      6.51 o 
   1   4   9     1141.57     1160.51     21.31 o 
   2   4   9      283.89      278.57      7.53 o 
   3   4   9     5163.00     5159.38     82.16 o 
   4   4   9      291.07      288.86      7.74 o 
   5   4   9      425.70      392.24     12.61 o 
   6   4   9       66.93       64.86      8.08 o 
   7   4   9     1012.41      981.92     25.06 o 
   8   4   9       71.96       77.50      7.75 o 
   9   4   9        4.03       10.44      4.68 o 
  10   4   9      334.39      365.42     20.90 o 
  11   4   9        5.66       11.87      6.81 o 
  -7   5   9      291.67      288.74     19.85 o 
  -6   5   9      149.82      142.21     13.98 o 
  -5   5   9      548.18      555.21     23.67 o 
  -4   5   9        0.66       -1.10      4.09 o 
  -3   5   9      515.41      497.17     15.77 o 
  -2   5   9     1317.63     1230.55     28.62 o 
  -1   5   9      806.23      762.00     19.83 o 
   0   5   9      497.51      460.05     13.73 o 
   1   5   9        9.53        9.99      3.44 o 
   2   5   9     2997.88     2961.34     49.10 o 
   3   5   9       84.87      100.66      8.88 o 
   4   5   9      523.51      524.13     10.46 o 
   5   5   9       95.71      108.35      7.24 o 
   6   5   9      131.10      146.23      8.74 o 
   7   5   9      532.59      535.57     20.98 o 
   8   5   9      381.01      383.35     14.27 o 
   9   5   9       95.93      108.77      9.33 o 
  10   5   9       72.43       68.42      8.24 o 
  11   5   9       79.01       88.79     11.51 o 
  12   5   9       10.71       13.82      6.99 o 
  -6   6   9      251.15      283.68     19.36 o 
  -5   6   9        1.69        6.59      6.43 o 
  -4   6   9      799.97      834.70     33.21 o 
  -3   6   9       34.52       34.45      5.64 o 
  -2   6   9      336.18      313.51     12.23 o 
  -1   6   9       73.23       78.41      6.65 o 
   0   6   9      399.65      405.21     13.50 o 
   1   6   9     1697.04     1701.30     36.59 o 
   2   6   9      130.69      129.34      7.52 o 
   3   6   9      296.79      320.97      8.82 o 
   4   6   9       14.39       13.24      2.56 o 
   5   6   9      227.18      228.45     17.01 o 
   6   6   9      106.17      107.72      7.74 o 
   7   6   9        1.71        8.71      4.12 o 
   8   6   9      148.17      143.14     12.45 o 
   9   6   9      167.52      179.01     11.24 o 
  10   6   9      154.29      172.22     11.58 o 
  11   6   9       21.15       16.47     22.48 o 
  12   6   9       17.37       29.73     13.76 o 
  -6   7   9        1.60        5.25      7.43 o 
  -5   7   9      249.04      292.78     30.78 o 
  -4   7   9      158.97      152.07     10.88 o 
  -3   7   9      470.45      450.54     16.28 o 
  -2   7   9      112.93      102.67      8.34 o 
  -1   7   9      299.54      280.89     11.82 o 
   0   7   9      663.38      609.22     21.89 o 
   1   7   9       45.45       43.97      5.79 o 
   2   7   9      354.20      331.46     12.13 o 
   3   7   9      154.27      149.59      7.14 o 
   4   7   9     1241.86     1249.89     24.45 o 
   5   7   9       17.55       10.32      6.05 o 
   6   7   9       54.78       63.63      6.60 o 
   7   7   9       58.70       62.14      7.54 o 
   8   7   9       21.49       28.64      5.87 o 
   9   7   9       50.06       63.04     13.82 o 
  10   7   9       78.66       73.01      8.41 o 
  11   7   9       23.96       33.31     18.31 o 
  -5   8   9       22.06       27.45     11.18 o 
  -4   8   9      372.28      360.83     19.17 o 
  -3   8   9       62.66       58.28      7.96 o 
  -2   8   9      762.92      748.69     22.50 o 
  -1   8   9       54.02       44.34      6.34 o 
   0   8   9      183.04      178.43     10.42 o 
   1   8   9        2.30        2.56      3.94 o 
   2   8   9      146.40      149.67     11.90 o 
   3   8   9      199.66      189.14      8.57 o 
   4   8   9       44.43       45.42      5.99 o 
   5   8   9      512.82      505.01     15.89 o 
   6   8   9       24.29       22.00      4.92 o 
   7   8   9        6.86        7.43      4.76 o 
   8   8   9       77.74       83.21      8.40 o 
   9   8   9       21.22       21.83      5.66 o 
  10   8   9        0.99       11.30      5.65 o 
  11   8   9        4.09        4.68      6.77 o 
  -4   9   9       18.63        9.44      8.21 o 
  -3   9   9      332.76      332.35     18.04 o 
  -2   9   9      127.01      133.63     13.83 o 
  -1   9   9      749.93      741.85     22.81 o 
   0   9   9      102.89       92.24      8.55 o 
   1   9   9       94.18       81.99      9.96 o 
   2   9   9      181.40      190.32     10.99 o 
   3   9   9      138.29      141.38     11.17 o 
   4   9   9        3.48       -6.01      6.01 o 
   5   9   9        3.99        0.31      5.99 o 
   6   9   9      284.12      268.17     16.29 o 
   7   9   9        3.08       11.77      6.45 o 
   8   9   9       55.31       42.64      6.58 o 
   9   9   9       18.28       13.22      5.64 o 
  10   9   9       44.49       50.88      7.76 o 
  11   9   9       19.61       32.17      8.74 o 
  -2  10   9      185.91      197.91     16.07 o 
  -1  10   9        0.88        2.09      7.15 o 
   0  10   9      342.88      354.32     16.31 o 
   1  10   9       71.46       69.78      8.90 o 
   2  10   9       30.92       31.06      5.32 o 
   3  10   9        4.98       11.32      4.63 o 
   4  10   9      124.34      138.04     19.94 o 
   5  10   9       12.29       13.70      6.77 o 
   6  10   9        1.71       10.62      7.04 o 
   7  10   9       84.99       99.66     11.48 o 
   8  10   9       33.43       34.94      8.67 o 
   9  10   9       43.79       50.99     10.03 o 
  10  10   9        7.83       20.07      7.13 o 
  -1  11   9       97.04       98.40      9.10 o 
   0  11   9       60.51       73.02      7.75 o 
   1  11   9       85.20       96.24     11.25 o 
   2  11   9        2.84       10.29      4.77 o 
   3  11   9       20.32       38.64      6.96 o 
   4  11   9       29.86       37.27      7.11 o 
   5  11   9       40.37       37.14      8.68 o 
   6  11   9       50.56       52.88      9.81 o 
   7  11   9        5.06       22.67      8.04 o 
   8  11   9        1.47       19.10      7.99 o 
   9  11   9        2.59       14.89     10.50 o 
   1  12   9        0.31        0.00      5.83 o 
   2  12   9       98.82      125.87     11.44 o 
   3  12   9       29.13       28.47     13.42 o 
   4  12   9       31.28       28.57      7.21 o 
   5  12   9       54.29       52.45     12.10 o 
   6  12   9        5.86        4.21      7.38 o 
   7  12   9       46.99       39.67     13.15 o 
   8  12   9        0.69       21.69      8.63 o 
  -5 -10  10        3.19       -1.06      7.35 o 
  -4 -10  10      418.45      413.93     31.08 o 
  -3 -10  10        7.02       13.82      8.48 o 
  -2 -10  10        0.29       10.87      6.49 o 
  -1 -10  10        6.84       21.68     10.12 o 
   0 -10  10      423.09      458.44     24.46 o 
  -7  -9  10       20.07       31.46     10.32 o 
  -6  -9  10       14.25       31.76      9.06 o 
  -5  -9  10      707.35      710.84     36.98 o 
  -4  -9  10        0.10        4.38      6.07 o 
  -3  -9  10        6.30        9.07      5.74 o 
  -2  -9  10        0.09        8.33      5.27 o 
  -1  -9  10      656.68      670.29     32.71 o 
   0  -9  10       12.53       14.86      7.21 o 
   1  -9  10       66.86       71.55      9.08 o 
   2  -9  10        1.75       15.88     10.57 o 
  -8  -8  10       16.96       20.05      9.04 o 
  -7  -8  10        0.61       -3.89      6.58 o 
  -6  -8  10      642.04      561.90     25.19 o 
  -5  -8  10        1.12        4.43      6.10 o 
  -4  -8  10        7.00        6.61      6.78 o 
  -3  -8  10        2.14        2.37      4.85 o 
  -2  -8  10     1818.82     1817.79     41.91 o 
  -1  -8  10       23.47       28.56      6.21 o 
   0  -8  10        7.74       11.35      5.49 o 
   1  -8  10        5.00        2.44      5.18 o 
   2  -8  10      817.97      855.87     37.04 o 
   3  -8  10        0.52        7.30      5.70 o 
   4  -8  10       33.24       40.37      9.76 o 
  -8  -7  10        1.54       -2.03      7.02 o 
  -7  -7  10      968.06      931.80     50.93 o 
  -6  -7  10        0.99       -4.42      5.67 o 
  -5  -7  10       73.77       66.35     15.73 o 
  -4  -7  10       15.24        9.31      5.78 o 
  -3  -7  10     2902.45     2792.29     58.19 o 
  -2  -7  10      107.61       85.98     11.21 o 
  -1  -7  10       20.58       23.84      5.46 o 
   0  -7  10        0.12        3.93      4.22 o 
   1  -7  10     1275.99     1238.24     31.50 o 
   2  -7  10        2.84        1.53      4.51 o 
   3  -7  10      179.97      180.48     16.65 o 
   4  -7  10       25.78       19.00      6.12 o 
   5  -7  10      379.59      397.10     17.22 o 
  -9  -6  10        2.16       10.04      6.19 o 
  -8  -6  10      518.35      550.69     19.83 o 
  -7  -6  10       11.14        6.20     10.20 o 
  -6  -6  10       83.94       67.17     10.28 o 
  -5  -6  10       46.26       48.79      9.16 o 
  -4  -6  10     2199.16     2160.67    121.76 o 
  -3  -6  10        7.49       -0.65      3.77 o 
  -2  -6  10      214.43      195.53     10.09 o 
  -1  -6  10       27.29       23.92      5.10 o 
   0  -6  10     2529.93     2518.27     52.75 o 
   1  -6  10       17.90       19.75      5.07 o 
   2  -6  10       41.61       39.67      5.99 o 
   3  -6  10       24.06       25.36      5.52 o 
   4  -6  10     1322.76     1300.36     32.76 o 
   5  -6  10       48.08       64.05      7.75 o 
   6  -6  10       73.10       59.92      9.88 o 
  -9  -5  10      531.64      571.13     40.21 o 
  -8  -5  10        9.01       14.10      5.85 o 
  -7  -5  10       93.21       97.41      9.10 o 
  -6  -5  10       19.20        1.23      4.37 o 
  -5  -5  10     5159.71     4963.52     95.95 o 
  -4  -5  10      123.15       99.90     10.64 o 
  -3  -5  10       75.93       71.78      8.48 o 
  -2  -5  10        9.72        1.14      3.49 o 
  -1  -5  10     4996.23     5044.91     95.91 o 
   0  -5  10       13.01        8.65      3.93 o 
   1  -5  10      305.02      318.85     12.32 o 
   2  -5  10       53.64       48.43      6.05 o 
   3  -5  10     2912.66     2870.22     59.20 o 
   4  -5  10       14.65       24.25      5.10 o 
   5  -5  10      176.59      184.67     11.21 o 
   6  -5  10        8.48       24.94      9.83 o 
   7  -5  10      186.06      188.27     27.77 o 
  -9  -4  10       19.05       22.06      6.81 o 
  -8  -4  10        7.42       10.28      9.20 o 
  -7  -4  10        9.67       14.00      7.88 o 
  -6  -4  10     2077.75     2056.87     45.62 o 
  -5  -4  10       65.76       58.48      7.47 o 
  -4  -4  10      817.93      743.29     19.99 o 
  -3  -4  10      189.56      194.13      8.48 o 
  -2  -4  10     4250.40     4278.58     79.91 o 
  -1  -4  10       16.05       21.20      4.14 o 
   0  -4  10       79.37       72.36      6.15 o 
   1  -4  10       77.85       81.42      6.70 o 
   2  -4  10     4706.67     4406.29    243.38 o 
   3  -4  10      575.64      535.50     16.34 o 
   4  -4  10      111.75      123.52      8.48 o 
   5  -4  10        3.66        9.93      5.30 o 
   6  -4  10     1057.83     1035.41     49.21 o 
   7  -4  10        0.53        7.32      6.14 o 
   8  -4  10      104.76      101.30     12.25 o 
  -9  -3  10        5.32        8.52      7.20 o 
  -8  -3  10        2.89       13.92      6.00 o 
  -7  -3  10     1728.65     1614.70     38.65 o 
  -6  -3  10        0.25        1.80      3.96 o 
  -5  -3  10      163.23      158.98      9.39 o 
  -4  -3  10      228.95      222.83     10.14 o 
  -3  -3  10     8157.71     8298.79    205.13 o 
  -2  -3  10        0.28       -2.12      2.12 o 
  -1  -3  10       77.45       72.81      4.76 o 
   0  -3  10        3.38        2.71      2.98 o 
   1  -3  10    10685.24    10673.30    192.78 o 
   2  -3  10        0.93        4.11      4.76 o 
   3  -3  10      117.12      114.58      7.62 o 
   4  -3  10       14.50       35.64      5.22 o 
   5  -3  10     1335.17     1361.33     31.73 o 
   6  -3  10       47.51       52.10     19.17 o 
   7  -3  10      243.71      231.07     15.68 o 
   8  -3  10       24.05       15.79      7.21 o 
   9  -3  10      194.02      175.07     15.68 o 
  -9  -2  10        0.30        2.18      5.87 o 
  -8  -2  10      857.20      875.66     25.96 o 
  -7  -2  10       64.67       68.49      7.92 o 
  -6  -2  10      160.38      155.38     10.04 o 
  -5  -2  10       15.16       12.20      4.35 o 
  -4  -2  10     3621.22     3688.63     87.34 o 
  -3  -2  10       18.62       12.69      2.87 o 
  -2  -2  10      231.24      217.12      7.13 o 
  -1  -2  10      116.98      128.62      8.87 o 
   0  -2  10     8182.16     8150.83    127.40 o 
   1  -2  10      479.82      488.79     11.06 o 
   2  -2  10      856.82      877.96     20.68 o 
   3  -2  10       27.81       37.17      3.90 o 
   4  -2  10     6424.46     6314.08    117.24 o 
   5  -2  10      175.31      173.14     14.96 o 
   6  -2  10      202.68      167.94     12.46 o 
   7  -2  10        3.67       11.11      5.87 o 
   8  -2  10      539.85      490.60     21.98 o 
   9  -2  10       55.40       72.05     10.67 o 
  -9  -1  10      354.30      370.30     17.36 o 
  -8  -1  10        9.23       10.62      5.47 o 
  -7  -1  10        7.02        4.85      4.79 o 
  -6  -1  10       28.61       22.52      5.11 o 
  -5  -1  10     4420.21     4358.30     84.69 o 
  -4  -1  10        4.47        4.42      3.45 o 
  -3  -1  10       73.59       64.57      4.93 o 
  -2  -1  10      188.06      202.98      6.89 o 
  -1  -1  10    20567.08    21414.08    327.82 o 
   0  -1  10       96.39      114.32      5.51 o 
   1  -1  10      164.22      149.54      6.14 o 
   2  -1  10       81.54       84.83      4.23 o 
   3  -1  10     7677.51     7687.82    120.66 o 
   4  -1  10       59.35       59.37      4.55 o 
   5  -1  10      796.66      789.75     17.91 o 
   6  -1  10        0.49        3.11      3.22 o 
   7  -1  10      719.44      700.57     20.03 o 
   8  -1  10       21.93       31.86     10.01 o 
   9  -1  10       81.61       90.58     11.38 o 
  10  -1  10        0.02        6.64     17.26 o 
  -9   0  10       16.74       12.79      6.34 o 
  -8   0  10        0.79        1.95      5.99 o 
  -7   0  10        0.05       -0.17      3.68 o 
  -6   0  10     1399.49     1420.22     39.89 o 
  -5   0  10       10.88        7.59      4.01 o 
  -4   0  10       98.04       97.59      7.19 o 
  -3   0  10        3.01        3.54      2.61 o 
  -2   0  10     7791.48     7874.20    123.48 o 
  -1   0  10       12.79        8.78      2.44 o 
   0   0  10      191.03      196.18      6.48 o 
   1   0  10       72.32       79.01      4.18 o 
   2   0  10    12361.92    12260.44    195.42 o 
   3   0  10       28.00       24.43      2.90 o 
   4   0  10      866.30      870.10     27.83 o 
   5   0  10       18.43       20.44      3.21 o 
   6   0  10     3638.94     3617.64    109.89 o 
   7   0  10       95.70       95.79      7.76 o 
   8   0  10       30.68       37.00      6.02 o 
   9   0  10        3.61        9.48      5.10 o 
  10   0  10      257.97      270.33     18.23 o 
  -9   1  10        5.48       -2.25      7.37 o 
  -8   1  10        0.68        7.47     10.50 o 
  -7   1  10      687.44      668.19     24.14 o 
  -6   1  10        1.09        4.26      4.47 o 
  -5   1  10      134.68      141.18      9.35 o 
  -4   1  10        3.96       -1.26      4.21 o 
  -3   1  10     8455.39     8691.49    136.30 o 
  -2   1  10      414.35      447.09     10.74 o 
  -1   1  10      162.49      151.36      5.76 o 
   0   1  10        5.28        6.90      2.14 o 
   1   1  10    29740.01    29607.53    451.30 o 
   2   1  10      131.88      141.97      5.96 o 
   3   1  10     1529.28     1492.64     26.52 o 
   4   1  10       18.68       18.97      2.82 o 
   5   1  10     6361.53     6305.83    116.90 o 
   6   1  10        2.60        2.20      3.31 o 
   7   1  10      251.70      244.39     11.46 o 
   8   1  10       24.87       32.73      5.70 o 
   9   1  10      618.69      661.28     50.48 o 
  10   1  10        0.13        1.30      5.18 o 
  11   1  10       31.23       45.34     13.76 o 
  -8   2  10      327.34      310.46     32.13 o 
  -7   2  10       15.22       14.26      8.35 o 
  -6   2  10       50.11       51.80      6.68 o 
  -5   2  10        0.23        2.01      3.91 o 
  -4   2  10     4863.17     5000.60     95.11 o 
  -3   2  10       44.40       41.47      3.79 o 
  -2   2  10     1245.85     1310.12     24.24 o 
  -1   2  10       75.40       77.74      4.41 o 
   0   2  10    11690.08    11762.21    181.94 o 
   1   2  10        0.42        0.85      1.95 o 
   2   2  10     1413.14     1383.87     24.80 o 
   3   2  10      967.62     1027.77     19.37 o 
   4   2  10     6207.15     6219.78     98.33 o 
   5   2  10      131.34      129.97      7.63 o 
   6   2  10       85.43       85.62      7.11 o 
   7   2  10        6.13        4.90      3.99 o 
   8   2  10     1490.31     1459.41     34.83 o 
   9   2  10       23.93       15.91      6.18 o 
  10   2  10       55.12       59.81      8.22 o 
  11   2  10        6.14        8.03      6.86 o 
  -8   3  10        5.40       -0.12      7.60 o 
  -7   3  10      155.28      150.08     14.59 o 
  -6   3  10        0.15        1.11      6.10 o 
  -5   3  10     1693.92     1610.41     68.62 o 
  -4   3  10      379.85      347.59     22.50 o 
  -3   3  10       82.00       94.21      6.29 o 
  -2   3  10       35.96       42.44      3.76 o 
  -1   3  10     9523.62     9638.88    150.22 o 
   0   3  10        6.21        5.00      2.21 o 
   1   3  10     1957.03     2033.17     34.81 o 
   2   3  10      134.86      155.93      5.71 o 
   3   3  10    19621.24    20248.33    310.25 o 
   4   3  10       66.85       53.64      3.16 o 
   5   3  10        6.66        8.57      3.47 o 
   6   3  10        2.74        1.77      3.42 o 
   7   3  10     1236.18     1252.74     30.10 o 
   8   3  10       13.22       18.88      7.32 o 
   9   3  10      132.03      124.00     10.04 o 
  10   3  10        1.05       -4.25      6.63 o 
  11   3  10      104.05      129.75     32.87 o 
  -7   4  10        0.15       -1.18      7.02 o 
  -6   4  10      859.16      843.64     57.19 o 
  -5   4  10        3.89        1.00     14.19 o 
  -4   4  10      551.31      532.20     21.41 o 
  -3   4  10      648.07      611.05     17.31 o 
  -2   4  10     5598.17     5579.96    127.38 o 
  -1   4  10        1.46        0.07      1.98 o 
   0   4  10      791.56      745.69     18.10 o 
   1   4  10        8.00       10.44      2.38 o 
   2   4  10     7475.51     7414.02    116.43 o 
   3   4  10       98.41       82.19      4.45 o 
   4   4  10      512.58      511.58     11.49 o 
   5   4  10      148.42      151.39     13.67 o 
   6   4  10     4226.68     4029.39    134.53 o 
   7   4  10       13.76       13.03      4.55 o 
   8   4  10      362.65      358.29     17.80 o 
   9   4  10       45.70       49.48      7.15 o 
  10   4  10      485.31      501.41     18.52 o 
  11   4  10        0.25       22.28      7.42 o 
  -7   5  10      196.42      188.70     17.03 o 
  -6   5  10       57.60       77.78     29.98 o 
  -5   5  10      305.66      309.80     18.45 o 
  -4   5  10        2.36       -4.28      5.56 o 
  -3   5  10     1627.21     1595.99     36.08 o 
  -2   5  10      264.63      249.07     10.84 o 
  -1   5  10     1650.30     1607.48     35.01 o 
   0   5  10       85.44       84.28      6.43 o 
   1   5  10     8578.42     8647.72    135.32 o 
   2   5  10      236.77      231.75      9.84 o 
   3   5  10       10.50       16.57      2.83 o 
   4   5  10      241.99      228.14     10.25 o 
   5   5  10     2673.80     2520.72    179.75 o 
   6   5  10       19.24       20.27      7.73 o 
   7   5  10      635.55      667.49     23.73 o 
   8   5  10       21.54       22.21      6.40 o 
   9   5  10      465.68      443.14     16.69 o 
  10   5  10        1.75        2.21      4.97 o 
  11   5  10       44.24       37.62     12.35 o 
  -6   6  10      118.14      129.85     14.51 o 
  -5   6  10      116.98      130.14     13.46 o 
  -4   6  10     1208.82     1112.63     43.06 o 
  -3   6  10      142.30      137.10      9.32 o 
  -2   6  10      341.07      324.04     16.03 o 
  -1   6  10       24.14       24.61      4.68 o 
   0   6  10     5126.59     4991.10     94.96 o 
   1   6  10        0.05       -0.16      3.23 o 
   2   6  10      591.20      592.52     41.86 o 
   3   6  10       25.62       29.86      3.28 o 
   4   6  10     4736.35     4787.60     77.69 o 
   5   6  10       16.29       11.07      3.77 o 
   6   6  10       11.61        6.67      3.81 o 
   7   6  10       66.19       63.69      6.92 o 
   8   6  10      753.45      705.67     31.87 o 
   9   6  10        1.04        1.48      7.44 o 
  10   6  10        4.25        6.44      5.14 o 
  11   6  10        0.32       13.40      8.54 o 
  -5   7  10      290.32      287.81     30.53 o 
  -4   7  10       20.50       18.45      7.56 o 
  -3   7  10      378.63      365.69     21.62 o 
  -2   7  10       46.72       54.84      6.76 o 
  -1   7  10     1274.14     1212.03     29.76 o 
   0   7  10       52.05       45.49      5.89 o 
   1   7  10      625.70      621.49     34.16 o 
   2   7  10       83.28       84.57      7.08 o 
   3   7  10     1410.89     1368.00     31.34 o 
   4   7  10        8.08       10.23      2.82 o 
   5   7  10     1138.10     1127.28     30.21 o 
   6   7  10        6.95        8.96      8.63 o 
   7   7  10     2446.26     2457.01     52.29 o 
   8   7  10        0.28       -1.86      4.03 o 
   9   7  10       26.06       33.22      6.33 o 
  10   7  10       34.89       28.66      7.29 o 
  11   7  10       63.27       69.60     10.61 o 
  -4   8  10      106.96       95.06     22.36 o 
  -3   8  10        0.13        1.82      5.09 o 
  -2   8  10     1472.50     1451.25     43.27 o 
  -1   8  10       25.60       26.00      5.53 o 
   0   8  10       75.79       80.45      7.69 o 
   1   8  10      130.59      136.34     12.33 o 
   2   8  10     2803.13     2824.92     58.29 o 
   3   8  10       80.45       81.70      6.41 o 
   4   8  10      456.65      462.50     13.15 o 
   5   8  10       31.94       37.77      7.69 o 
   6   8  10      924.85      935.30     32.65 o 
   7   8  10       43.89       33.46      5.90 o 
   8   8  10       76.65       78.96      8.11 o 
   9   8  10       14.90       14.59      5.74 o 
  10   8  10      220.98      214.07     13.23 o 
  11   8  10        2.35        6.87     10.07 o 
  -3   9  10      379.03      359.74     30.32 o 
  -2   9  10      141.40      152.11     11.37 o 
  -1   9  10      348.61      344.64     17.78 o 
   0   9  10       29.50       41.83      6.78 o 
   1   9  10     1216.23     1183.83     30.38 o 
   2   9  10        0.21       -3.10      3.10 o 
   3   9  10      442.80      442.92     13.46 o 
   4   9  10       30.33       33.87      4.99 o 
   5   9  10     1119.13     1094.09     35.58 o 
   6   9  10        9.85        8.77      6.12 o 
   7   9  10       75.22      100.55     11.86 o 
   8   9  10        0.34       -0.73      4.43 o 
   9   9  10      274.58      274.91     20.61 o 
  10   9  10        0.75       -4.43      5.34 o 
  11   9  10        2.49        9.03      7.12 o 
  -2  10  10      132.50      134.77     11.60 o 
  -1  10  10       39.30       43.85      7.51 o 
   0  10  10      660.29      602.99     25.10 o 
   1  10  10       70.60       80.51     10.00 o 
   2  10  10      202.43      197.64     10.60 o 
   3  10  10       10.67        7.91      4.50 o 
   4  10  10     1224.51     1254.87     32.03 o 
   5  10  10        1.34       -6.27      8.97 o 
   6  10  10       79.93      102.79     11.79 o 
   7  10  10        0.09        0.19      6.46 o 
   8  10  10      235.52      250.42     17.42 o 
   9  10  10        1.65        5.82     13.21 o 
  10  10  10        3.03       14.19      7.63 o 
  -1  11  10      202.10      221.13     12.55 o 
   0  11  10        0.03        3.31      5.26 o 
   1  11  10      286.70      303.27     13.59 o 
   2  11  10        2.83        6.43      4.87 o 
   3  11  10      409.60      432.39     20.47 o 
   4  11  10       27.18       35.40      6.98 o 
   5  11  10      153.35      179.29     24.08 o 
   6  11  10        3.65       -2.60      6.86 o 
   7  11  10      157.48      150.37     14.28 o 
   8  11  10        0.04       -0.69      6.43 o 
   9  11  10       13.01       40.84      9.95 o 
   1  12  10        1.70        1.08      5.66 o 
   2  12  10      389.04      420.08     16.56 o 
   3  12  10        1.79        5.72     15.28 o 
   4  12  10       43.23       63.91      8.68 o 
   5  12  10        4.30       -1.46      7.14 o 
   6  12  10      324.06      336.65     20.76 o 
   7  12  10       20.73        4.54      7.44 o 
   8  12  10        5.31        7.28      8.03 o 
  -4 -10  11        0.28        3.62      8.05 o 
  -3 -10  11      123.07      120.13     21.69 o 
  -2 -10  11       14.61       20.40      6.98 o 
  -1 -10  11       23.43       26.03      7.63 o 
  -6  -9  11       74.00       90.20     13.76 o 
  -5  -9  11        0.10       -0.50      7.19 o 
  -4  -9  11      391.97      386.38     21.88 o 
  -3  -9  11        4.63       12.42      6.96 o 
  -2  -9  11       80.64       94.82      9.50 o 
  -1  -9  11       19.12       25.32      6.73 o 
   0  -9  11      261.53      282.04     21.04 o 
   1  -9  11      216.02      232.74     14.25 o 
   2  -9  11       17.80       17.82      7.27 o 
  -7  -8  11       31.27       23.98      8.68 o 
  -6  -8  11        3.88        3.52      7.36 o 
  -5  -8  11      441.37      437.96     22.34 o 
  -4  -8  11        4.16       -5.34      5.34 o 
  -3  -8  11      186.52      168.63     34.16 o 
  -2  -8  11       25.62       41.15      6.90 o 
  -1  -8  11      546.77      513.73     18.18 o 
   0  -8  11      131.11      132.33     10.62 o 
   1  -8  11       75.18       90.53      9.04 o 
   2  -8  11      167.83      185.46     12.55 o 
   3  -8  11       17.75       35.81      7.06 o 
   4  -8  11      113.54      122.02     13.83 o 
  -8  -7  11       43.05       30.62     10.57 o 
  -7  -7  11        8.71        7.45      7.81 o 
  -6  -7  11      454.36      431.78     25.86 o 
  -5  -7  11        0.68        6.54      6.09 o 
  -4  -7  11      624.35      560.36     25.43 o 
  -3  -7  11       22.98       27.74      7.53 o 
  -2  -7  11      710.79      700.44     21.04 o 
  -1  -7  11      102.97       99.13      8.78 o 
   0  -7  11      182.45      181.48     11.07 o 
   1  -7  11      175.72      183.22     15.49 o 
   2  -7  11       33.45       35.32      6.44 o 
   3  -7  11      338.91      336.82     20.43 o 
   4  -7  11       47.23       36.30      7.11 o 
   5  -7  11      197.88      220.67     13.61 o 
  -8  -6  11        3.52        5.66     11.73 o 
  -7  -6  11      368.60      394.73     22.22 o 
  -6  -6  11        9.75        0.27      7.80 o 
  -5  -6  11      348.25      362.71     19.67 o 
  -4  -6  11       21.03       18.53     11.12 o 
  -3  -6  11     1837.68     1761.87     50.04 o 
  -2  -6  11       61.92       66.54      8.56 o 
  -1  -6  11      192.65      172.44      9.94 o 
   0  -6  11      341.54      326.15     20.37 o 
   1  -6  11      199.36      212.06     14.65 o 
   2  -6  11       52.90       58.72      7.56 o 
   3  -6  11      566.72      576.60     31.68 o 
   4  -6  11      423.80      419.77     16.06 o 
   5  -6  11       14.25       19.33      5.81 o 
   6  -6  11      262.09      296.56     35.75 o 
  -9  -5  11       16.61       21.20      7.01 o 
  -8  -5  11      336.69      355.33     17.70 o 
  -7  -5  11        5.73        0.62      4.70 o 
  -6  -5  11      336.34      352.25     14.59 o 
  -5  -5  11        5.55       18.07      7.86 o 
  -4  -5  11     1373.54     1357.28     41.11 o 
  -3  -5  11        0.22        5.00      5.84 o 
  -2  -5  11      495.52      493.70     15.38 o 
  -1  -5  11       54.04       52.91      6.02 o 
   0  -5  11      920.52      927.22     23.83 o 
   1  -5  11      285.04      275.98     11.75 o 
   2  -5  11      748.80      748.30     21.11 o 
   3  -5  11      402.61      401.71     27.24 o 
   4  -5  11        3.81        3.93      5.62 o 
   5  -5  11      591.88      596.80     23.49 o 
   6  -5  11      119.47      121.39     12.68 o 
   7  -5  11      368.28      382.18     29.12 o 
  -9  -4  11      261.00      291.48     16.32 o 
  -8  -4  11       31.82       36.94      7.54 o 
  -7  -4  11      349.05      358.75     15.43 o 
  -6  -4  11        3.19        4.67      4.85 o 
  -5  -4  11      876.57      878.88     23.74 o 
  -4  -4  11       18.34       14.76      4.60 o 
  -3  -4  11      392.72      373.73     21.11 o 
  -2  -4  11      143.58      148.86     11.01 o 
  -1  -4  11      992.44      991.94     24.08 o 
   0  -4  11      206.19      196.01     12.15 o 
   1  -4  11     1761.48     1693.36     37.09 o 
   2  -4  11      530.82      511.19     28.56 o 
   3  -4  11      275.61      268.82     11.76 o 
   4  -4  11      207.70      212.95     13.14 o 
   5  -4  11       63.90       74.21      7.32 o 
   6  -4  11      854.03      890.10     38.33 o 
   7  -4  11        2.66        7.77      7.00 o 
   8  -4  11      243.66      270.01     35.26 o 
  -9  -3  11       21.50       18.28      6.94 o 
  -8  -3  11       85.21       97.39      9.94 o 
  -7  -3  11       53.22       33.14      6.64 o 
  -6  -3  11     1406.12     1401.17     64.30 o 
  -5  -3  11       19.11       27.98      5.15 o 
  -4  -3  11      472.48      492.88     20.12 o 
  -3  -3  11        8.88        9.89      3.72 o 
  -2  -3  11     2863.26     2912.11     56.15 o 
  -1  -3  11        2.46        1.92      2.27 o 
   0  -3  11     3403.81     3217.31    128.95 o 
   1  -3  11       78.18       72.29      6.27 o 
   2  -3  11      496.32      488.41     29.98 o 
   3  -3  11      242.42      249.87     18.50 o 
   4  -3  11      173.60      198.55     10.12 o 
   5  -3  11      278.99      282.48     12.14 o 
   6  -3  11        1.09        7.71      5.67 o 
   7  -3  11      977.47      937.01     32.75 o 
   8  -3  11       16.27        6.95      6.64 o 
   9  -3  11      205.64      217.56     17.45 o 
  -9  -2  11       54.90       54.68      8.36 o 
  -8  -2  11       85.96       90.86      9.50 o 
  -7  -2  11      509.86      540.79     18.88 o 
  -6  -2  11      211.43      209.62     11.63 o 
  -5  -2  11      292.75      301.45     17.94 o 
  -4  -2  11      258.42      232.73     10.52 o 
  -3  -2  11     2566.64     2563.12     51.89 o 
  -2  -2  11       15.01       14.61      3.07 o 
  -1  -2  11     2996.37     2979.58     49.74 o 
   0  -2  11      314.10      313.91      8.58 o 
   1  -2  11     1292.18     1271.70     23.51 o 
   2  -2  11      238.11      225.58     18.51 o 
   3  -2  11     2013.22     2035.46     42.35 o 
   4  -2  11     1180.94     1164.85     27.38 o 
   5  -2  11      453.75      456.72     14.69 o 
   6  -2  11      620.04      586.17     23.02 o 
   7  -2  11      302.20      298.63     25.49 o 
   8  -2  11      393.38      401.97     20.50 o 
   9  -2  11        0.78        0.53      6.58 o 
  -9  -1  11       44.97       53.18      8.21 o 
  -8  -1  11      300.68      290.45     14.83 o 
  -7  -1  11       90.65      100.94      8.95 o 
  -6  -1  11      205.86      189.92     10.99 o 
  -5  -1  11      131.00      125.56     15.12 o 
  -4  -1  11     1128.72     1085.81     26.35 o 
  -3  -1  11       17.66       17.74      5.77 o 
  -2  -1  11     3043.83     3061.46     51.27 o 
  -1  -1  11        4.59        0.74      2.50 o 
   0  -1  11     1442.55     1468.07     26.49 o 
   1  -1  11       66.18       60.72      3.99 o 
   2  -1  11     1376.03     1354.43     24.85 o 
   3  -1  11      309.52      317.62      8.90 o 
   4  -1  11      278.85      275.90      8.78 o 
   5  -1  11      565.40      580.04     13.91 o 
   6  -1  11      555.25      547.27     19.12 o 
   7  -1  11      310.15      321.83     17.39 o 
   8  -1  11        6.17       -2.29      5.72 o 
   9  -1  11      120.99      126.08     13.25 o 
  10  -1  11       70.50       72.05     11.30 o 
  -9   0  11      148.90      142.67     15.21 o 
  -8   0  11      110.62      118.73     15.14 o 
  -7   0  11      107.86      115.31      9.65 o 
  -6   0  11      290.40      299.80     26.93 o 
  -5   0  11      997.53      986.79     27.01 o 
  -4   0  11      275.47      277.40     11.23 o 
  -3   0  11     2307.93     2417.33     49.27 o 
  -2   0  11      302.62      306.41      8.86 o 
  -1   0  11     1283.52     1290.30     24.00 o 
   0   0  11        0.93       -0.96      2.23 o 
   1   0  11     3755.88     3775.62     61.36 o 
   2   0  11       36.92       47.05      5.42 o 
   3   0  11     2476.52     2445.75     70.53 o 
   4   0  11      920.84      914.95     24.14 o 
   5   0  11      903.59      902.67     30.29 o 
   6   0  11      492.81      503.99     15.70 o 
   7   0  11        2.93        5.19      5.24 o 
   8   0  11       79.49       74.30      7.64 o 
   9   0  11      184.98      183.87     19.71 o 
  10   0  11      271.06      294.43     19.32 o 
  -8   1  11        1.58       -2.67      6.57 o 
  -7   1  11      230.24      238.68     12.84 o 
  -6   1  11      170.60      166.32     10.31 o 
  -5   1  11      527.07      513.00     28.40 o 
  -4   1  11      986.27      938.11     23.79 o 
  -3   1  11      137.60      127.81     11.55 o 
  -2   1  11      974.06      982.95     20.32 o 
  -1   1  11      133.20      140.83      7.61 o 
   0   1  11     4011.90     4211.67     68.13 o 
   1   1  11       74.37       74.45      4.99 o 
   2   1  11     2181.81     2084.62     35.78 o 
   3   1  11      853.03      827.38     16.66 o 
   4   1  11     1543.32     1531.25     52.71 o 
   5   1  11      874.54      852.30     21.57 o 
   6   1  11        5.63       11.63      8.06 o 
   7   1  11      418.60      407.71     14.56 o 
   8   1  11      300.00      264.86     12.79 o 
   9   1  11      241.10      248.06     15.23 o 
  10   1  11        3.90        7.93      5.87 o 
  11   1  11      278.59      309.81     34.16 o 
  -8   2  11      191.40      194.84     16.74 o 
  -7   2  11       58.36       66.64      9.65 o 
  -6   2  11      115.73      111.60     14.50 o 
  -5   2  11      338.61      361.22     15.35 o 
  -4   2  11      433.55      457.60     14.89 o 
  -3   2  11      604.84      609.10     13.95 o 
  -2   2  11      168.39      169.49      6.65 o 
  -1   2  11     1354.38     1416.09     54.55 o 
   0   2  11      336.54      352.35      9.37 o 
   1   2  11     1736.29     1651.11     29.27 o 
   2   2  11       50.40       41.16      3.55 o 
   3   2  11     2208.57     2120.32     36.42 o 
   4   2  11        5.31       16.49      3.01 o 
   5   2  11       95.26       91.37      8.24 o 
   6   2  11       69.93       65.00      6.54 o 
   7   2  11      721.23      716.92     39.42 o 
   8   2  11      613.50      607.07     23.17 o 
   9   2  11        3.83        4.53      4.83 o 
  10   2  11      203.62      210.56     12.97 o 
  11   2  11       17.24       31.21     12.29 o 
  -8   3  11       18.88       21.14      8.85 o 
  -7   3  11      253.73      236.68     17.63 o 
  -6   3  11      159.02      135.73     13.34 o 
  -5   3  11      229.80      253.24     30.90 o 
  -4   3  11       89.70       96.23      9.91 o 
  -3   3  11      398.68      402.29     17.99 o 
  -2   3  11     1635.12     1667.75     30.22 o 
  -1   3  11       26.80       39.60      3.78 o 
   0   3  11     3136.72     3165.16     52.48 o 
   1   3  11      159.45      162.60      6.16 o 
   2   3  11     1705.31     1689.05     29.96 o 
   3   3  11      116.47      125.30      5.93 o 
   4   3  11       24.36       24.77      3.83 o 
   5   3  11      207.79      218.65      9.85 o 
   6   3  11     1524.80     1432.72    206.41 o 
   7   3  11       58.81       62.42      6.83 o 
   8   3  11      100.12      109.61      8.99 o 
   9   3  11      132.69      154.40     14.50 o 
  10   3  11       23.12       39.67      7.26 o 
  11   3  11      157.05      162.03     13.14 o 
  -7   4  11       14.43       17.41      8.32 o 
  -6   4  11      416.72      395.68     21.34 o 
  -5   4  11       11.84       13.73      8.17 o 
  -4   4  11      351.53      356.84     17.38 o 
  -3   4  11      329.07      320.92     11.91 o 
  -2   4  11      343.89      345.03     12.16 o 
  -1   4  11      127.99      130.03      5.78 o 
   0   4  11      513.80      501.09     11.79 o 
   1   4  11     1075.26     1090.20     21.03 o 
   2   4  11       41.83       58.95      4.15 o 
   3   4  11       69.57       72.18      4.44 o 
   4   4  11       24.06       26.08      3.01 o 
   5   4  11      544.11      518.56     15.55 o 
   6   4  11      560.79      539.46     21.64 o 
   7   4  11      536.29      532.55     17.11 o 
   8   4  11      601.47      588.53     25.91 o 
   9   4  11       60.26       62.86      7.96 o 
  10   4  11      155.04      183.26     15.08 o 
  11   4  11        4.11        9.13      5.54 o 
  -7   5  11      148.43      128.61     15.11 o 
  -6   5  11       25.35       26.13      8.82 o 
  -5   5  11      411.68      375.91     20.59 o 
  -4   5  11      195.07      191.29     32.68 o 
  -3   5  11      140.17      149.87     11.50 o 
  -2   5  11     1270.55     1288.35     30.21 o 
  -1   5  11      261.90      272.98     14.79 o 
   0   5  11      267.63      252.45     10.36 o 
   1   5  11      249.11      238.09     10.14 o 
   2   5  11       67.87       69.58      4.43 o 
   3   5  11       52.10       64.35      4.34 o 
   4   5  11      933.31      865.86     36.97 o 
   5   5  11       44.47       39.14      5.25 o 
   6   5  11       81.41       91.69     12.26 o 
   7   5  11       33.46       41.03      6.13 o 
   8   5  11      258.81      263.49     13.54 o 
   9   5  11      377.14      386.63     15.90 o 
  10   5  11       24.96       37.77      6.72 o 
  11   5  11       20.77       11.54     14.62 o 
  -6   6  11      237.48      265.53     19.63 o 
  -5   6  11       41.59       40.06      9.36 o 
  -4   6  11      427.34      423.47     20.37 o 
  -3   6  11      186.67      156.50     15.69 o 
  -2   6  11      264.33      250.14     11.59 o 
  -1   6  11      419.12      405.99     15.02 o 
   0   6  11      289.73      284.54     11.63 o 
   1   6  11        3.27        0.22      3.43 o 
   2   6  11       61.46       58.36      5.84 o 
   3   6  11     1453.25     1424.55     27.22 o 
   4   6  11        9.49        9.44      3.85 o 
   5   6  11      162.86      163.53      9.02 o 
   6   6  11      118.99      118.70     11.20 o 
   7   6  11       64.28       63.89      8.14 o 
   8   6  11       15.60       22.81      5.35 o 
   9   6  11      126.16      117.88      9.89 o 
  10   6  11       26.95       36.88      6.61 o 
  11   6  11       31.90       35.82      8.64 o 
  -5   7  11      280.86      291.94     19.94 o 
  -4   7  11        6.72       10.30      7.25 o 
  -3   7  11      946.50      895.97     25.39 o 
  -2   7  11      214.69      190.66     17.80 o 
  -1   7  11      487.81      502.40     28.01 o 
   0   7  11       25.96       28.15      5.21 o 
   1   7  11      131.74      133.25      8.82 o 
   2   7  11     1026.34      969.48     24.63 o 
   3   7  11       21.34       19.80      4.89 o 
   4   7  11      596.58      616.18     14.93 o 
   5   7  11        5.13        1.62      3.58 o 
   6   7  11       26.03       15.22      4.96 o 
   7   7  11      156.24      162.83     10.18 o 
   8   7  11       23.19       23.40      7.28 o 
   9   7  11        1.02       -2.56      4.64 o 
  10   7  11       30.71       43.80      7.24 o 
  11   7  11       23.70       36.84     11.18 o 
  -4   8  11      278.07      261.05     18.81 o 
  -3   8  11        0.18       -0.82      5.17 o 
  -2   8  11      516.95      509.88     18.22 o 
  -1   8  11        3.04       14.09      6.57 o 
   0   8  11       48.68       52.48      6.75 o 
   1   8  11      320.96      312.23     13.29 o 
   2   8  11      460.46      420.33     15.10 o 
   3   8  11      139.37      123.00     11.45 o 
   4   8  11       52.36       57.30      5.68 o 
   5   8  11      273.65      279.71     16.50 o 
   6   8  11       77.60       75.06     16.03 o 
   7   8  11       62.09       76.40      7.65 o 
   8   8  11       15.57       14.86      5.34 o 
   9   8  11      115.73      113.07      9.77 o 
  10   8  11       26.27       19.59      7.14 o 
  11   8  11        4.62        8.45      6.89 o 
  -3   9  11      213.20      245.65     14.64 o 
  -2   9  11        0.71       13.07      6.02 o 
  -1   9  11      250.92      266.73     13.98 o 
   0   9  11      337.76      320.29     14.70 o 
   1   9  11       76.02       77.93      8.82 o 
   2   9  11       24.74       28.01      7.47 o 
   3   9  11        1.15       -1.35      3.80 o 
   4   9  11       11.19        8.17      4.17 o 
   5   9  11       27.10       20.18      9.95 o 
   6   9  11      112.62      116.35     12.10 o 
   7   9  11       20.06       21.21      7.45 o 
   8   9  11      103.83      114.90     12.46 o 
   9   9  11       17.09       13.16     10.05 o 
  10   9  11       13.50       13.43      7.60 o 
  11   9  11        2.83       -0.05      7.31 o 
  -2  10  11      162.63      156.47     24.51 o 
  -1  10  11       51.99       55.30      8.22 o 
   0  10  11       39.85       63.54      8.26 o 
   1  10  11        0.17        0.73      4.29 o 
   2  10  11      136.60      133.60      8.97 o 
   3  10  11       19.10       19.78      5.14 o 
   4  10  11       17.15       30.74      6.38 o 
   5  10  11       49.40       39.16      9.58 o 
   6  10  11        1.59        5.55      8.60 o 
   7  10  11       22.61       22.22      8.27 o 
   8  10  11        3.57        2.45     18.12 o 
   9  10  11       30.18       36.04      9.21 o 
  10  10  11       10.30        2.67      8.35 o 
   0  11  11        5.88        2.91      5.21 o 
   1  11  11      195.38      204.31     11.81 o 
   2  11  11        1.40        5.42      4.74 o 
   3  11  11       53.80       69.26      7.54 o 
   4  11  11       38.60       56.35      7.95 o 
   5  11  11        0.51        8.97      7.07 o 
   6  11  11       50.91       61.83     10.19 o 
   7  11  11        0.16       -5.49      6.41 o 
   8  11  11        9.62       11.65      7.66 o 
   9  11  11        0.05        9.97      7.64 o 
   2  12  11       95.78      113.31      9.51 o 
   3  12  11       21.50       38.02     12.23 o 
   4  12  11        8.60       18.85      8.29 o 
   5  12  11        4.26       -0.64      7.34 o 
   6  12  11        7.37       12.41     10.75 o 
   7  12  11        4.32        5.38      7.42 o 
  -5  -9  12       25.49       29.98      9.42 o 
  -4  -9  12        0.10       -5.49      6.46 o 
  -3  -9  12      593.45      540.04     25.09 o 
  -2  -9  12        1.34        1.16      5.55 o 
  -1  -9  12        0.29       -4.08      5.59 o 
   0  -9  12       22.64       34.71      7.65 o 
   1  -9  12      630.63      650.23     22.76 o 
  -7  -8  12        1.00       -0.95      7.14 o 
  -6  -8  12       26.54        9.26      7.92 o 
  -5  -8  12       16.85       29.05      8.58 o 
  -4  -8  12      545.00      527.11     24.34 o 
  -3  -8  12        7.74        4.14      6.49 o 
  -2  -8  12        1.14       -0.82      4.89 o 
  -1  -8  12       30.31       31.96      9.47 o 
   0  -8  12     1019.05     1036.62     29.37 o 
   1  -8  12       34.99       32.00      6.76 o 
   2  -8  12      131.46      156.09     11.99 o 
   3  -8  12        2.98        0.22      5.65 o 
  -7  -7  12        3.48        0.57      7.17 o 
  -6  -7  12        0.37       -1.23     12.29 o 
  -5  -7  12      908.98      868.22     43.80 o 
  -4  -7  12       14.03       22.94      7.83 o 
  -3  -7  12        3.51        8.73      5.95 o 
  -2  -7  12        1.95        0.81      4.46 o 
  -1  -7  12     2349.83     2349.94     51.34 o 
   0  -7  12       22.90       21.39      6.00 o 
   1  -7  12       25.97       19.41      6.28 o 
   2  -7  12        0.13        0.30      5.78 o 
   3  -7  12      530.90      528.38     19.06 o 
   4  -7  12       26.10       27.63      9.04 o 
   5  -7  12       27.32       36.77      7.57 o 
  -8  -6  12       23.88       13.89     14.19 o 
  -7  -6  12        1.84       -4.83      6.46 o 
  -6  -6  12      928.97      919.00     33.84 o 
  -5  -6  12        0.02       16.74      6.67 o 
  -4  -6  12       57.89       65.67     16.77 o 
  -3  -6  12        5.63       -3.48      5.07 o 
  -2  -6  12     3155.85     3080.50     63.19 o 
  -1  -6  12        1.96        3.39      4.43 o 
   0  -6  12      197.12      174.67     10.49 o 
   1  -6  12        1.18        4.54      4.45 o 
   2  -6  12      812.37      771.37     22.70 o 
   3  -6  12       18.74       23.81      5.71 o 
   4  -6  12       92.70      113.48      9.69 o 
   5  -6  12        0.78       10.46      6.94 o 
   6  -6  12      130.69      137.85     18.86 o 
  -8  -5  12       29.38       44.54      7.48 o 
  -7  -5  12      782.94      786.02     31.07 o 
  -6  -5  12        0.26       -5.72      5.72 o 
  -5  -5  12       18.83       26.17      7.81 o 
  -4  -5  12       62.98       55.78      9.00 o 
  -3  -5  12     4317.54     4174.07    194.68 o 
  -2  -5  12       38.31       38.20      5.24 o 
  -1  -5  12       11.25       14.47      4.31 o 
   0  -5  12        8.48        4.96      4.10 o 
   1  -5  12     2792.25     2662.65     55.52 o 
   2  -5  12       16.81       13.04      6.98 o 
   3  -5  12        9.61        7.89      4.63 o 
   4  -5  12       32.74       18.16      5.47 o 
   5  -5  12      788.49      820.70     25.55 o 
   6  -5  12        4.27       17.22      7.00 o 
   7  -5  12       50.74       43.40      9.64 o 
  -9  -4  12        0.62       11.34      6.52 o 
  -8  -4  12      358.35      397.76     17.07 o 
  -7  -4  12        0.77       -0.09      5.86 o 
  -6  -4  12       98.06      116.97      9.47 o 
  -5  -4  12       61.95       47.24      8.53 o 
  -4  -4  12     4789.52     4755.12     92.08 o 
  -3  -4  12      103.57      107.52     11.55 o 
  -2  -4  12       62.38       57.58      5.96 o 
  -1  -4  12       35.09       29.95      4.90 o 
   0  -4  12     3176.95     3031.10     75.15 o 
   1  -4  12       13.75       22.93      4.79 o 
   2  -4  12        1.01       -0.14      3.68 o 
   3  -4  12       15.29       20.07      6.33 o 
   4  -4  12      682.29      719.20     25.91 o 
   5  -4  12       33.25       47.95      7.69 o 
   6  -4  12      261.42      258.87     20.64 o 
   7  -4  12        0.19        1.15      8.85 o 
   8  -4  12      157.87      153.90     15.25 o 
  -9  -3  12      295.66      297.23     20.85 o 
  -8  -3  12        1.03        2.37      5.36 o 
  -7  -3  12       17.21       38.45      7.50 o 
  -6  -3  12        1.34        2.97      5.15 o 
  -5  -3  12     3717.34     3619.96     73.01 o 
  -4  -3  12       59.65       52.32      6.66 o 
  -3  -3  12      312.40      318.65     11.93 o 
  -2  -3  12      131.53      122.96      7.52 o 
  -1  -3  12     5283.79     5224.68     98.44 o 
   0  -3  12       25.34       27.87      9.06 o 
   1  -3  12       47.17       46.39      5.53 o 
   2  -3  12        0.19       -0.96      3.55 o 
   3  -3  12     4484.94     4494.44     86.69 o 
   4  -3  12      415.62      401.77     14.30 o 
   5  -3  12       45.20       36.40      5.62 o 
   6  -3  12      116.60       98.48     11.24 o 
   7  -3  12      956.84      919.63     32.88 o 
   8  -3  12       29.30       33.37     17.26 o 
  -9  -2  12        6.42        8.93      6.09 o 
  -8  -2  12        1.83       -4.72      4.72 o 
  -7  -2  12        6.59        1.12      6.57 o 
  -6  -2  12     2532.93     2494.23     57.74 o 
  -5  -2  12       40.40       34.76      5.85 o 
  -4  -2  12       51.47       56.12      8.35 o 
  -3  -2  12      245.64      227.45     10.05 o 
  -2  -2  12     6602.07     6986.69    111.16 o 
  -1  -2  12      124.28      121.96      5.82 o 
   0  -2  12      105.99      107.40      6.97 o 
   1  -2  12       19.44       29.65      4.56 o 
   2  -2  12     4593.78     4267.43    145.48 o 
   3  -2  12       12.29       20.32      4.51 o 
   4  -2  12      969.49     1006.54     24.88 o 
   5  -2  12       20.09       32.81      5.46 o 
   6  -2  12     1327.17     1294.45     51.97 o 
   7  -2  12        1.12       -2.67      5.55 o 
   8  -2  12       60.22       69.10     12.53 o 
   9  -2  12        1.06       -1.67      6.77 o 
  -9  -1  12        0.38        4.29      6.19 o 
  -8  -1  12        3.69       -3.71      4.80 o 
  -7  -1  12     1426.09     1418.88     45.39 o 
  -6  -1  12        7.09       11.93      4.95 o 
  -5  -1  12        7.97        3.46      3.79 o 
  -4  -1  12        6.89       10.42      4.02 o 
  -3  -1  12     5040.67     5098.10     96.73 o 
  -2  -1  12       10.57        9.61      4.98 o 
  -1  -1  12       14.75       22.40      3.29 o 
   0  -1  12       20.99       25.38      3.46 o 
   1  -1  12     8927.67     8774.94    137.36 o 
   2  -1  12      141.19      158.89      6.29 o 
   3  -1  12       93.42      100.64      5.28 o 
   4  -1  12        9.34        6.92      2.88 o 
   5  -1  12     3496.76     3408.43     84.01 o 
   6  -1  12       10.79       11.10      8.91 o 
   7  -1  12      183.11      174.79     15.85 o 
   8  -1  12       17.12       10.30     18.68 o 
   9  -1  12      329.52      329.33     19.98 o 
  10  -1  12       23.00       33.54      9.48 o 
  -8   0  12      426.82      412.48     26.94 o 
  -7   0  12       39.19       41.77      8.69 o 
  -6   0  12       91.64       83.30      8.15 o 
  -5   0  12        1.29       -4.14      4.14 o 
  -4   0  12     2450.07     2483.96     51.76 o 
  -3   0  12       11.30       17.16      4.24 o 
  -2   0  12       70.89       72.93      4.95 o 
  -1   0  12        2.39        7.92      2.77 o 
   0   0  12    11149.98    11484.16    178.42 o 
   1   0  12       88.11       87.86      5.96 o 
   2   0  12      524.22      496.86     12.27 o 
   3   0  12      315.72      331.10      9.29 o 
   4   0  12    10123.09    10027.14    209.31 o 
   5   0  12       26.87       26.38      6.64 o 
   6   0  12      200.65      205.28     10.30 o 
   7   0  12       20.53       22.47      4.78 o 
   8   0  12      527.09      498.47     21.98 o 
   9   0  12       28.62       14.29      7.80 o 
  10   0  12       65.43       82.90     12.12 o 
  -8   1  12       46.33       45.88      9.00 o 
  -7   1  12       44.33       26.16      7.23 o 
  -6   1  12        5.42        2.40      4.97 o 
  -5   1  12     2561.19     2502.09     53.11 o 
  -4   1  12       26.63       23.41      4.91 o 
  -3   1  12       50.99       58.18      5.90 o 
  -2   1  12       67.13       58.16      4.49 o 
  -1   1  12     8187.79     8229.15    129.51 o 
   0   1  12        0.58        6.37      2.91 o 
   1   1  12     2054.90     2107.17     36.50 o 
   2   1  12        0.39       -2.19      2.19 o 
   3   1  12     6706.40     6521.39    103.48 o 
   4   1  12       21.55       18.60      4.15 o 
   5   1  12      254.97      255.25     12.26 o 
   6   1  12       33.09       35.89      5.14 o 
   7   1  12      996.65     1028.60     61.02 o 
   8   1  12       26.11       30.02      6.16 o 
   9   1  12        0.44        4.60      4.87 o 
  10   1  12       43.21       45.57      7.49 o 
  -8   2  12       78.54       87.54     12.54 o 
  -7   2  12        2.22        4.57      8.17 o 
  -6   2  12      607.19      569.41     39.62 o 
  -5   2  12        3.74       -1.64      3.96 o 
  -4   2  12       19.46       30.58      5.04 o 
  -3   2  12       29.20       32.28      4.99 o 
  -2   2  12     5354.48     5395.92     98.14 o 
  -1   2  12       22.24       27.42      3.56 o 
   0   2  12      531.16      525.04     12.40 o 
   1   2  12      281.51      295.96      8.68 o 
   2   2  12    13031.40    13307.16    205.90 o 
   3   2  12       11.54        8.22      2.67 o 
   4   2  12       82.89       90.01      4.70 o 
   5   2  12        0.58        8.09      3.68 o 
   6   2  12     1538.06     1527.80     42.25 o 
   7   2  12       55.47       55.37      6.61 o 
   8   2  12       45.45       52.53      7.08 o 
   9   2  12        1.51        1.44      5.55 o 
  10   2  12      193.56      192.63     12.84 o 
  11   2  12        3.73        0.75      6.92 o 
  -7   3  12      409.75      395.49     39.44 o 
  -6   3  12        2.05        9.23      6.25 o 
  -5   3  12       14.31        7.08      6.88 o 
  -4   3  12      104.60       95.35     10.03 o 
  -3   3  12     3138.54     3169.23     63.11 o 
  -2   3  12       16.24       19.79      3.35 o 
  -1   3  12       35.00       46.75      4.13 o 
   0   3  12       42.07       47.86      4.12 o 
   1   3  12     7834.97     7764.58    122.39 o 
   2   3  12      196.87      195.55      7.04 o 
   3   3  12     1508.56     1530.71     27.92 o 
   4   3  12        2.23        3.75      3.25 o 
   5   3  12     2123.20     2036.93     43.05 o 
   6   3  12       31.12       21.06      5.43 o 
   7   3  12      307.15      287.93     12.85 o 
   8   3  12       64.71       72.29      7.78 o 
   9   3  12      886.76      907.14     26.31 o 
  10   3  12       15.31       21.62      6.66 o 
  11   3  12       13.50       14.38     14.31 o 
  -7   4  12        5.41        2.50     10.14 o 
  -6   4  12       89.58       84.85     16.34 o 
  -5   4  12       24.06       24.66      7.56 o 
  -4   4  12     1081.99     1067.90     34.84 o 
  -3   4  12      150.04      149.79     11.89 o 
  -2   4  12     1157.18     1229.86     28.75 o 
  -1   4  12       28.38       30.43      4.72 o 
   0   4  12    10759.76    10626.30    267.39 o 
   1   4  12      134.17      133.21      6.59 o 
   2   4  12      134.76      130.44     11.39 o 
   3   4  12        2.17        1.50      2.37 o 
   4   4  12     2208.22     2115.11     50.18 o 
   5   4  12      226.35      201.83      9.85 o 
   6   4  12        2.47        8.49      3.96 o 
   7   4  12      205.71      191.32     10.71 o 
   8   4  12     1609.70     1626.59     38.37 o 
   9   4  12       70.10       66.97      8.16 o 
  10   4  12       16.66       23.89      6.45 o 
  11   4  12       14.92       20.77      6.13 o 
  -6   5  12       41.78       44.99     10.02 o 
  -5   5  12      664.40      631.14     26.50 o 
  -4   5  12       90.34       82.29     12.65 o 
  -3   5  12        3.77        5.28      4.05 o 
  -2   5  12        0.02        0.48      3.81 o 
  -1   5  12     5610.23     5531.45    104.83 o 
   0   5  12       66.98       77.92      6.77 o 
   1   5  12      871.41      848.89     27.81 o 
   2   5  12       51.44       48.00      4.16 o 
   3   5  12     2307.26     2268.40     53.14 o 
   4   5  12      225.28      234.40      7.89 o 
   5   5  12      207.18      184.21     17.04 o 
   6   5  12      147.62      134.72      8.93 o 
   7   5  12      943.66      925.49     24.96 o 
   8   5  12        2.42       -4.18      4.18 o 
   9   5  12      190.38      189.21     12.71 o 
  10   5  12        3.83        4.02      9.16 o 
  11   5  12      113.02      128.72     13.37 o 
  -6   6  12      198.24      210.58     17.98 o 
  -5   6  12        3.72       -4.93      7.80 o 
  -4   6  12      264.98      269.01     17.68 o 
  -3   6  12       10.99       10.56      4.96 o 
  -2   6  12     1148.03     1066.49     27.28 o 
  -1   6  12      122.26      121.90      8.53 o 
   0   6  12      473.83      473.58     15.52 o 
   1   6  12       35.10       32.34      5.25 o 
   2   6  12     2076.25     1969.92     42.08 o 
   3   6  12        1.63        7.39      5.27 o 
   4   6  12       27.49       32.78      4.54 o 
   5   6  12        7.34        4.86      4.13 o 
   6   6  12     7665.78     7653.78    142.77 o 
   7   6  12       87.92       90.64      8.35 o 
   8   6  12       47.63       41.11     12.65 o 
   9   6  12       24.03       28.90      8.00 o 
  10   6  12      209.61      245.64     13.93 o 
  11   6  12        3.88       15.76      9.46 o 
  -5   7  12       31.08       30.46      9.39 o 
  -4   7  12        0.24        1.23      9.28 o 
  -3   7  12     1650.95     1581.14     38.18 o 
  -2   7  12       13.22       12.46      4.99 o 
  -1   7  12      818.99      768.98     22.06 o 
   0   7  12       72.33       70.77      7.23 o 
   1   7  12     1759.48     1795.17     40.11 o 
   2   7  12      130.31      134.17     11.93 o 
   3   7  12      200.13      204.91     11.58 o 
   4   7  12        9.89        9.06      6.07 o 
   5   7  12     1118.81     1087.66     26.88 o 
   6   7  12        1.66       -0.94      7.20 o 
   7   7  12      420.51      387.97     19.54 o 
   8   7  12       62.50       56.45      7.12 o 
   9   7  12      195.29      205.03     12.54 o 
  10   7  12        0.57       12.52      5.70 o 
  11   7  12       28.78       27.72      7.01 o 
  -4   8  12      264.09      230.33     18.50 o 
  -3   8  12       41.43       60.57     10.29 o 
  -2   8  12      399.64      408.94     16.86 o 
  -1   8  12       41.93       42.12      6.61 o 
   0   8  12      757.18      738.06     28.20 o 
   1   8  12       26.87       25.11      5.55 o 
   2   8  12      136.34      143.56     14.41 o 
   3   8  12       56.51       62.98      8.56 o 
   4   8  12     3301.12     3347.30     75.55 o 
   5   8  12      126.50      125.39     12.68 o 
   6   8  12      116.56      114.94     12.25 o 
   7   8  12        0.07        2.69      4.24 o 
   8   8  12      614.16      627.45     31.63 o 
   9   8  12        0.39       10.50      7.17 o 
  10   8  12        0.77        6.79      5.51 o 
  11   8  12        3.93        0.97      9.50 o 
  -3   9  12      128.87      140.79     18.37 o 
  -2   9  12       32.45       39.88      7.34 o 
  -1   9  12      491.23      447.29     17.31 o 
   0   9  12       83.74       88.77      8.80 o 
   1   9  12       68.48       68.18      7.98 o 
   2   9  12       48.53       50.11      9.61 o 
   3   9  12     1650.12     1648.99     33.37 o 
   4   9  12       13.49       11.79      6.15 o 
   5   9  12      497.89      474.19     39.13 o 
   6   9  12       10.27        2.50      9.95 o 
   7   9  12      245.01      232.99     16.72 o 
   8   9  12        6.15        4.99      7.21 o 
   9   9  12       16.40       17.65      6.26 o 
  10   9  12        0.26        3.40      5.94 o 
  -2  10  12      157.06      157.38     14.16 o 
  -1  10  12       24.81       30.40      8.04 o 
   0  10  12      310.94      347.74     16.43 o 
   1  10  12        0.07        3.59      5.64 o 
   2  10  12      349.73      350.75     14.37 o 
   3  10  12        3.17        6.69      4.56 o 
   4  10  12      277.35      276.86     18.20 o 
   5  10  12       14.11       20.26      8.40 o 
   6  10  12      419.02      425.36     45.46 o 
   7  10  12        0.09       -0.83      7.00 o 
   8  10  12        0.70       -2.90      7.00 o 
   9  10  12       17.68       31.41      9.38 o 
  10  10  12      136.45      144.27     15.27 o 
   0  11  12       24.82       37.37      6.79 o 
   1  11  12      586.79      610.89     18.98 o 
   2  11  12        9.93       18.66      5.76 o 
   3  11  12      216.60      228.56     13.23 o 
   4  11  12        2.06       15.47      7.45 o 
   5  11  12      313.79      310.78     19.85 o 
   6  11  12       16.84       24.10      8.73 o 
   7  11  12       36.94       26.79      8.45 o 
   8  11  12       13.67       11.90      7.78 o 
   9  11  12       40.58       69.29     11.39 o 
   2  12  12      176.81      185.98     18.12 o 
   3  12  12        6.24       10.88      5.94 o 
   4  12  12       93.13      103.35     13.88 o 
   5  12  12        7.91       11.74     12.29 o 
   6  12  12       18.25       22.71      9.38 o 
   7  12  12        0.01       -4.80      7.87 o 
  -4  -9  13       96.04      122.10     14.09 o 
  -3  -9  13       30.41       40.31     12.04 o 
  -2  -9  13      152.68      157.38     36.55 o 
  -1  -9  13       30.23       38.77      7.91 o 
   0  -9  13       32.20       40.23      7.77 o 
  -6  -8  13       13.63       22.03      8.89 o 
  -5  -8  13      111.64       95.85     12.76 o 
  -4  -8  13        2.25        6.86      6.63 o 
  -3  -8  13      223.94      226.50     17.32 o 
  -2  -8  13        4.45        7.60      6.19 o 
  -1  -8  13       90.86      115.65     10.07 o 
   0  -8  13      124.05      121.38     10.78 o 
   1  -8  13      142.05      145.07     11.50 o 
   2  -8  13      263.43      246.93     14.53 o 
   3  -8  13       41.46       63.13     16.50 o 
  -7  -7  13        3.91        7.03      8.12 o 
  -6  -7  13      185.53      221.92     17.85 o 
  -5  -7  13        0.28        8.65      7.25 o 
  -4  -7  13      478.06      464.35     39.93 o 
  -3  -7  13       10.04       11.18      6.70 o 
  -2  -7  13      140.73      141.86     10.30 o 
  -1  -7  13      208.58      172.66     11.25 o 
   0  -7  13      612.47      627.38     20.66 o 
   1  -7  13      131.20      135.88     10.68 o 
   2  -7  13       43.50       42.59      7.06 o 
   3  -7  13      199.18      222.54     13.53 o 
   4  -7  13        0.18        8.50      6.01 o 
  -7  -6  13      195.60      180.53     16.70 o 
  -6  -6  13        2.27        4.33      7.07 o 
  -5  -6  13      647.67      603.36     25.69 o 
  -4  -6  13        5.74       -3.02      5.49 o 
  -3  -6  13      276.93      263.16     23.65 o 
  -2  -6  13       35.89       45.06      6.49 o 
  -1  -6  13     1740.03     1679.73     72.79 o 
   0  -6  13      241.85      243.84     12.42 o 
   1  -6  13      184.12      188.14     11.44 o 
   2  -6  13      140.82      149.35     10.56 o 
   3  -6  13       76.75       73.39      8.18 o 
   4  -6  13      176.01      189.07     18.12 o 
   5  -6  13      113.28      106.66     12.42 o 
  -8  -5  13       45.38       53.94     18.49 o 
  -7  -5  13        4.50        9.11      8.08 o 
  -6  -5  13      550.52      533.76     24.31 o 
  -5  -5  13        5.84       11.33      6.65 o 
  -4  -5  13      459.32      441.73     20.54 o 
  -3  -5  13       15.18       15.87      6.55 o 
  -2  -5  13     1916.08     1756.59     42.37 o 
  -1  -5  13      132.00      117.60     31.76 o 
   0  -5  13      475.79      448.57     15.72 o 
   1  -5  13       37.45       56.90      6.74 o 
   2  -5  13       78.08       95.73      8.42 o 
   3  -5  13       78.26       72.28      9.77 o 
   4  -5  13       59.57       61.74      7.60 o 
   5  -5  13      505.48      497.20     22.46 o 
   6  -5  13        0.41       -6.20      6.20 o 
  -8  -4  13        8.59       11.24      8.21 o 
  -7  -4  13      358.33      391.62     22.24 o 
  -6  -4  13       22.28       19.51      5.34 o 
  -5  -4  13      474.81      461.33     16.29 o 
  -4  -4  13        8.78        4.75      5.43 o 
  -3  -4  13     4150.85     3938.29     96.86 o 
  -2  -4  13       65.58       67.66      7.51 o 
  -1  -4  13      795.32      766.23     23.64 o 
   0  -4  13       29.95       24.45      4.88 o 
   1  -4  13      213.21      201.93     10.44 o 
   2  -4  13       35.17       36.09      5.79 o 
   3  -4  13      435.69      422.88     15.12 o 
   4  -4  13      127.54      132.02     11.92 o 
   5  -4  13      155.55      151.92     13.51 o 
   6  -4  13      572.47      604.92     35.57 o 
   7  -4  13       73.94       83.30     11.68 o 
  -8  -3  13      179.23      171.29     12.68 o 
  -7  -3  13       61.08       57.87      7.64 o 
  -6  -3  13      226.20      242.35     12.86 o 
  -5  -3  13       48.85       39.64      6.07 o 
  -4  -3  13     3527.68     3140.30    125.90 o 
  -3  -3  13        9.85        6.30      3.83 o 
  -2  -3  13      837.45      833.99     21.63 o 
  -1  -3  13       13.91       11.87      5.61 o 
   0  -3  13      740.63      728.61     37.72 o 
   1  -3  13       75.44       66.32      6.69 o 
   2  -3  13      960.71      912.39     46.11 o 
   3  -3  13      363.18      353.85     16.72 o 
   4  -3  13      117.22      114.80      8.40 o 
   5  -3  13      498.74      498.49     21.37 o 
   6  -3  13      200.78      181.00     21.69 o 
   7  -3  13      325.34      335.19     54.67 o 
   8  -3  13       21.00       31.83      8.57 o 
  -8  -2  13       34.43       39.75      7.45 o 
  -7  -2  13      174.11      169.16     11.94 o 
  -6  -2  13       66.70       62.39      7.48 o 
  -5  -2  13     1803.56     1796.32     63.29 o 
  -4  -2  13      142.19      141.10      9.10 o 
  -3  -2  13      699.00      683.59     19.17 o 
  -2  -2  13        0.39        1.15      3.62 o 
  -1  -2  13      238.73      228.22      8.03 o 
   0  -2  13        4.15        6.07      2.60 o 
   1  -2  13     1888.03     1767.03     37.89 o 
   2  -2  13      227.44      210.36      9.93 o 
   3  -2  13     1059.76     1025.91     25.23 o 
   4  -2  13      333.76      309.46     12.13 o 
   5  -2  13     1234.28     1192.01     36.92 o 
   6  -2  13      617.59      617.02     24.41 o 
   7  -2  13       67.27       53.75      9.21 o 
   8  -2  13      297.29      329.50     19.71 o 
   9  -2  13       90.45      110.25     28.44 o 
  -8  -1  13       84.12       90.55     12.97 o 
  -7  -1  13      102.91       85.19      9.11 o 
  -6  -1  13     1270.38     1236.03     31.89 o 
  -5  -1  13      205.37      197.74     11.14 o 
  -4  -1  13      494.84      511.28     21.19 o 
  -3  -1  13        0.30       -3.85      5.83 o 
  -2  -1  13      178.50      169.50      7.31 o 
  -1  -1  13        4.85        2.71      2.84 o 
   0  -1  13     2132.92     2015.41     35.59 o 
   1  -1  13       18.14       24.33      3.47 o 
   2  -1  13      955.83     1002.40     35.68 o 
   3  -1  13     1034.40     1049.12     21.08 o 
   4  -1  13      131.18      127.91      8.04 o 
   5  -1  13     1057.05     1005.68     42.45 o 
   6  -1  13      100.13       84.33      9.75 o 
   7  -1  13       66.36       57.95      9.32 o 
   8  -1  13       49.11       44.03      8.73 o 
   9  -1  13      291.16      325.12     20.40 o 
  -8   0  13       77.29       76.64      9.79 o 
  -7   0  13      410.56      438.76     17.18 o 
  -6   0  13      495.10      450.25     32.42 o 
  -5   0  13       91.95       93.24      8.21 o 
  -4   0  13       96.84      103.10      8.06 o 
  -3   0  13      720.17      718.94     28.39 o 
  -2   0  13       12.78       12.94      3.36 o 
  -1   0  13     2517.10     2469.30     56.22 o 
   0   0  13       24.34       88.58     10.81 o 
   1   0  13     2505.80     2496.00     42.77 o 
   2   0  13      116.14      116.50      5.77 o 
   3   0  13     1289.57     1255.39     41.12 o 
   4   0  13      462.00      411.69     11.15 o 
   5   0  13      158.14      146.52      8.66 o 
   6   0  13      402.79      401.05     14.91 o 
   7   0  13      491.96      488.78     22.67 o 
   8   0  13      170.41      191.34     14.89 o 
   9   0  13       17.49       30.36      8.54 o 
  10   0  13      336.15      338.27     21.08 o 
  -8   1  13      134.95      107.35     13.36 o 
  -7   1  13      199.38      214.88     25.06 o 
  -6   1  13       66.50       59.71      7.34 o 
  -5   1  13       61.67       81.83      7.82 o 
  -4   1  13      212.86      215.64     10.92 o 
  -3   1  13       55.67       53.02      5.79 o 
  -2   1  13     1551.95     1546.30     28.99 o 
  -1   1  13       19.34       20.31      5.52 o 
   0   1  13     2235.78     2271.67     39.57 o 
   1   1  13       12.65       11.55      3.13 o 
   2   1  13      940.73      878.87     18.16 o 
   3   1  13      762.64      728.38     15.79 o 
   4   1  13      334.51      324.22     14.52 o 
   5   1  13      130.86      142.04      8.56 o 
   6   1  13      264.50      264.88     11.73 o 
   7   1  13      292.10      299.57     13.14 o 
   8   1  13       14.74        6.69      5.58 o 
   9   1  13       77.98      104.95      9.66 o 
  10   1  13       11.05        9.90      7.85 o 
  -7   2  13       26.74       26.72      8.27 o 
  -6   2  13      133.02      146.34     30.22 o 
  -5   2  13       95.15      104.15     11.35 o 
  -4   2  13       65.20       79.90      7.29 o 
  -3   2  13      853.77      832.79     31.37 o 
  -2   2  13       86.54       93.92      5.57 o 
  -1   2  13     1158.66     1225.24     24.74 o 
   0   2  13       36.82       42.32      4.70 o 
   1   2  13      858.99      826.70     17.47 o 
   2   2  13      104.55       99.67      5.51 o 
   3   2  13     1338.44     1247.31     23.81 o 
   4   2  13       41.52       44.34      4.97 o 
   5   2  13      967.44      949.60     24.00 o 
   6   2  13      147.35      143.14     12.14 o 
   7   2  13      106.26      108.67      9.25 o 
   8   2  13        4.82        1.10      4.44 o 
   9   2  13      103.50      115.97     10.28 o 
  10   2  13      129.50      158.57     12.15 o 
  11   2  13       17.61       28.39      8.28 o 
  -7   3  13      186.98      213.18     21.93 o 
  -6   3  13      180.62      162.23     14.57 o 
  -5   3  13      109.27       99.05     11.21 o 
  -4   3  13      440.89      457.28     20.27 o 
  -3   3  13      125.05      129.02     11.33 o 
  -2   3  13      795.75      828.50     17.96 o 
  -1   3  13      740.75      801.33     17.48 o 
   0   3  13      923.67      903.63     18.77 o 
   1   3  13      524.27      511.01     13.65 o 
   2   3  13     1618.70     1643.09     30.03 o 
   3   3  13       82.29       75.51      4.93 o 
   4   3  13     1161.82     1137.93     32.31 o 
   5   3  13       80.70       74.72      6.83 o 
   6   3  13        6.12        8.82      4.36 o 
   7   3  13      291.93      300.80     13.12 o 
   8   3  13      297.69      289.87     18.18 o 
   9   3  13      470.18      505.38     18.68 o 
  10   3  13       17.24       19.47     10.21 o 
  11   3  13       44.97       52.68      8.90 o 
  -7   4  13        5.55       10.65      8.83 o 
  -6   4  13      209.68      215.00     17.24 o 
  -5   4  13       71.33       55.21      9.55 o 
  -4   4  13      124.92      120.53     12.02 o 
  -3   4  13      337.12      311.88     16.85 o 
  -2   4  13       87.22       85.46      7.17 o 
  -1   4  13        3.74        0.80      3.75 o 
   0   4  13       41.73       44.35      4.32 o 
   1   4  13      414.89      402.79     10.83 o 
   2   4  13        8.50       12.99      3.49 o 
   3   4  13     1226.27     1189.29     39.98 o 
   4   4  13       31.63       24.84      4.75 o 
   5   4  13      119.58      115.30      8.09 o 
   6   4  13        0.75        1.09      4.11 o 
   7   4  13      322.67      323.29     13.66 o 
   8   4  13      332.14      326.87     14.70 o 
   9   4  13       22.84       40.73      7.57 o 
  10   4  13      156.52      147.43     11.87 o 
  11   4  13       37.15       52.42     10.63 o 
  -6   5  13       66.55       53.20     10.77 o 
  -5   5  13      225.21      258.19     21.69 o 
  -4   5  13      294.17      253.88     32.13 o 
  -3   5  13      154.28      161.74     20.40 o 
  -2   5  13      807.00      747.07     21.44 o 
  -1   5  13      640.14      629.61     18.43 o 
   0   5  13      490.87      465.56     15.03 o 
   1   5  13       11.96       15.06      4.40 o 
   2   5  13      954.56      911.88     19.04 o 
   3   5  13        6.12        4.98      2.83 o 
   4   5  13       90.48      112.26      7.57 o 
   5   5  13       25.67       36.60      5.74 o 
   6   5  13     1083.53      969.42     25.39 o 
   7   5  13        7.20        8.12      5.27 o 
   8   5  13      345.95      347.81     15.21 o 
   9   5  13       64.72       69.88      8.73 o 
  10   5  13        4.24        8.17      9.28 o 
  11   5  13       68.64       80.55      9.59 o 
  -5   6  13        5.82        2.33      6.91 o 
  -4   6  13      511.05      485.24     52.03 o 
  -3   6  13       16.38       18.34      6.20 o 
  -2   6  13      562.26      550.33     21.91 o 
  -1   6  13       43.27       47.07      6.24 o 
   0   6  13      508.82      507.12     16.43 o 
   1   6  13      242.08      252.86     11.44 o 
   2   6  13       13.18        8.84      6.51 o 
   3   6  13        1.44        1.43      3.50 o 
   4   6  13        1.16       -2.37      3.62 o 
   5   6  13      681.02      645.09     18.88 o 
   6   6  13      240.36      218.11     12.53 o 
   7   6  13      187.56      186.21     11.72 o 
   8   6  13      217.98      188.07     16.12 o 
   9   6  13       49.30       65.13      7.90 o 
  10   6  13       22.74       41.60      7.54 o 
  11   6  13        1.39       20.73      6.28 o 
  -5   7  13      123.62      127.19     14.77 o 
  -4   7  13       22.73       33.11      9.08 o 
  -3   7  13      343.38      312.33     21.56 o 
  -2   7  13      112.24      117.67      9.46 o 
  -1   7  13      101.42      102.53      8.70 o 
   0   7  13      332.26      312.38     14.35 o 
   1   7  13       64.58       60.23      7.45 o 
   2   7  13      106.88      117.67      8.66 o 
   3   7  13       48.34       50.08      9.26 o 
   4   7  13      514.20      506.39     21.40 o 
   5   7  13       78.72       72.75     14.44 o 
   6   7  13      360.06      322.60     13.28 o 
   7   7  13       53.49       49.72      6.74 o 
   8   7  13       27.11       50.52      7.06 o 
   9   7  13       45.89       49.93      7.38 o 
  10   7  13        2.89       16.52      5.71 o 
  11   7  13       13.74       21.55      8.01 o 
  -4   8  13      213.62      219.46     26.17 o 
  -3   8  13        3.50       -1.36      6.78 o 
  -2   8  13      273.89      280.65     14.44 o 
  -1   8  13       16.73       13.21      5.66 o 
   0   8  13       57.28       45.85      6.64 o 
   1   8  13       33.34       33.00      5.99 o 
   2   8  13        0.21       -2.81      4.51 o 
   3   8  13      182.97      190.04     10.83 o 
   4   8  13        0.61        5.99      6.14 o 
   5   8  13      305.64      310.71     26.42 o 
   6   8  13        2.58       -0.70      7.68 o 
   7   8  13       22.02       29.78      8.15 o 
   8   8  13       30.90       23.86      6.13 o 
   9   8  13        2.60        2.43      5.24 o 
  10   8  13        3.10        8.31      5.94 o 
  11   8  13       20.28       21.48      7.33 o 
  -3   9  13      246.77      243.57     19.15 o 
  -2   9  13       57.66       69.87      9.07 o 
  -1   9  13      130.40      140.87     11.10 o 
   0   9  13       16.01       27.76      6.26 o 
   1   9  13       78.10       76.11      8.34 o 
   2   9  13      205.65      197.26     11.91 o 
   3   9  13       51.75       51.99      9.44 o 
   4   9  13       56.24       57.56      9.98 o 
   5   9  13        1.59        5.72     12.72 o 
   6   9  13       12.61       21.83     10.69 o 
   7   9  13        2.02        6.95     11.55 o 
   8   9  13       15.62       15.51      8.20 o 
   9   9  13        9.64        8.09     13.33 o 
  10   9  13        5.33        4.74      6.07 o 
  -1  10  13       11.65        0.65      6.20 o 
   0  10  13      190.42      190.53     13.23 o 
   1  10  13        6.29        1.58      6.08 o 
   2  10  13       12.06        5.73      6.81 o 
   3  10  13      120.77      117.60      8.61 o 
   4  10  13       51.47       47.12     17.75 o 
   5  10  13        2.18       10.67      7.47 o 
   6  10  13       13.66       17.82      7.97 o 
   7  10  13        6.57        4.74      7.16 o 
   8  10  13        1.21        1.93      7.20 o 
   9  10  13        1.48        1.78      7.70 o 
  10  10  13       16.75       19.66     12.41 o 
   0  11  13       36.72       30.12      9.81 o 
   1  11  13      184.14      188.53     11.72 o 
   2  11  13      108.42      107.14      8.93 o 
   3  11  13       15.09       12.08      5.25 o 
   4  11  13       10.46       15.15     10.14 o 
   5  11  13        3.78        7.99      8.41 o 
   6  11  13        0.61       -6.70      6.70 o 
   7  11  13        0.00       -0.73      7.60 o 
   8  11  13       62.33       66.53     11.42 o 
   3  12  13        1.36        1.61      7.90 o 
   4  12  13        4.22       12.01      8.48 o 
   5  12  13        0.39        3.01      8.29 o 
   6  12  13       18.39       21.07      8.85 o 
   7  12  13        0.03        1.38      8.30 o 
  -5  -8  14        0.15        9.35      7.73 o 
  -4  -8  14       10.49       21.42      8.15 o 
  -3  -8  14        0.18       -3.43      6.59 o 
  -2  -8  14      625.98      567.28     25.43 o 
  -1  -8  14        4.11       14.45      6.12 o 
   0  -8  14        2.36        6.05      6.88 o 
   1  -8  14       21.57       22.91      7.14 o 
   2  -8  14      413.86      443.68     19.26 o 
  -6  -7  14        2.74       11.43      7.82 o 
  -5  -7  14      114.98      107.58     13.01 o 
  -4  -7  14        4.59        2.07      5.94 o 
  -3  -7  14     1183.01     1146.20     38.78 o 
  -2  -7  14        8.67       -0.30     11.49 o 
  -1  -7  14        0.12       -2.38      4.81 o 
   0  -7  14       14.40       21.31      6.17 o 
   1  -7  14      756.01      771.60     24.04 o 
   2  -7  14       16.72       11.53      6.06 o 
   3  -7  14       34.35       46.63      8.00 o 
   4  -7  14        0.76       -2.47     10.40 o 
  -7  -6  14        1.11        9.71     14.74 o 
  -6  -6  14       83.90       92.78     13.08 o 
  -5  -6  14        0.02       -1.38      6.41 o 
  -4  -6  14      918.19      825.79     31.09 o 
  -3  -6  14        5.73       15.54      6.47 o 
  -2  -6  14       43.79       29.62     10.26 o 
  -1  -6  14       35.11       41.37      8.25 o 
   0  -6  14     1976.75     1936.46     48.95 o 
   1  -6  14       88.94       78.39      8.52 o 
   2  -6  14        2.40        4.13      5.96 o 
   3  -6  14        1.11        1.07      6.94 o 
   4  -6  14      432.74      475.52     20.20 o 
   5  -6  14        1.03       -1.58      9.52 o 
  -7  -5  14       94.52      122.62     14.31 o 
  -6  -5  14        0.94       -0.95      6.37 o 
  -5  -5  14     1465.72     1411.83     44.82 o 
  -4  -5  14        0.23       -1.17      5.59 o 
  -3  -5  14       72.99       67.22      9.61 o 
  -2  -5  14       22.60        8.41     12.35 o 
  -1  -5  14     4015.71     3872.11     77.41 o 
   0  -5  14       75.86       70.06      7.51 o 
   1  -5  14        2.82       -1.55      5.28 o 
   2  -5  14       12.72        8.96      4.96 o 
   3  -5  14      542.12      559.16     18.74 o 
   4  -5  14        0.17        5.79      6.08 o 
   5  -5  14      113.91      113.60     12.94 o 
   6  -5  14        0.90       10.91      7.20 o 
  -8  -4  14       17.04       27.73      7.31 o 
  -7  -4  14        7.33        5.51      5.41 o 
  -6  -4  14      730.42      747.51     34.09 o 
  -5  -4  14        1.64       -0.89      8.42 o 
  -4  -4  14       56.49       48.90      8.80 o 
  -3  -4  14       32.27       28.72      6.80 o 
  -2  -4  14     3630.10     3597.53     89.74 o 
  -1  -4  14       11.48        7.68      4.30 o 
   0  -4  14      134.69      111.83      8.38 o 
   1  -4  14       20.68       13.84      4.52 o 
   2  -4  14     1631.14     1629.77     37.59 o 
   3  -4  14        0.27        0.60      4.26 o 
   4  -4  14       10.39       14.47      5.20 o 
   5  -4  14      136.03      110.42     11.90 o 
   6  -4  14      652.51      634.00     26.66 o 
   7  -4  14        2.07       14.51      7.67 o 
  -8  -3  14        2.43        1.19      5.77 o 
  -7  -3  14      906.64      877.48     26.40 o 
  -6  -3  14        3.28        0.68      4.63 o 
  -5  -3  14       79.85       85.45      8.10 o 
  -4  -3  14       57.37       55.79      6.36 o 
  -3  -3  14     5960.48     5857.47    138.09 o 
  -2  -3  14      247.83      219.87     13.90 o 
  -1  -3  14      137.61      140.59      8.68 o 
   0  -3  14        7.44        3.93      4.10 o 
   1  -3  14     2720.32     2661.33     54.83 o 
   2  -3  14        0.86       -1.43      3.78 o 
   3  -3  14      162.56      147.35     14.40 o 
   4  -3  14        2.75       -0.14      5.61 o 
   5  -3  14     1710.71     1714.80     53.81 o 
   6  -3  14       10.55        9.71      6.90 o 
   7  -3  14       14.64       26.12      8.23 o 
   8  -3  14        0.07       -1.56      6.90 o 
  -8  -2  14      311.50      295.89     22.70 o 
  -7  -2  14        6.48        8.23      5.51 o 
  -6  -2  14       30.52       27.96      6.10 o 
  -5  -2  14       15.73       15.61      4.98 o 
  -4  -2  14     3292.19     3412.09     69.19 o 
  -3  -2  14       86.42       91.09      7.41 o 
  -2  -2  14      745.71      697.58     20.08 o 
  -1  -2  14      182.13      173.69      8.51 o 
   0  -2  14     1841.08     1775.67     45.37 o 
   1  -2  14        4.94        3.00      4.67 o 
   2  -2  14        3.90       -0.62      3.60 o 
   3  -2  14       43.38       38.79      5.60 o 
   4  -2  14     2251.71     2205.72     47.03 o 
   5  -2  14       24.99       28.29      7.26 o 
   6  -2  14      274.78      282.84     17.20 o 
   7  -2  14        2.14        6.75      6.58 o 
   8  -2  14      344.57      361.10     34.89 o 
   9  -2  14       11.32       17.39      8.60 o 
  -8  -1  14        1.73        5.48      5.95 o 
  -7  -1  14        4.27       11.30      9.85 o 
  -6  -1  14       15.72       20.35      5.86 o 
  -5  -1  14     2793.82     2827.33     74.46 o 
  -4  -1  14        7.10        3.44      3.93 o 
  -3  -1  14       97.45      104.57      7.76 o 
  -2  -1  14       99.98      101.41      7.43 o 
  -1  -1  14     4946.94     5144.14     96.29 o 
   0  -1  14       17.96       19.27      3.78 o 
   1  -1  14      112.53      106.38      5.85 o 
   2  -1  14      142.00      132.80      8.03 o 
   3  -1  14     8380.04     8262.58    185.42 o 
   4  -1  14       54.34       50.02      8.68 o 
   5  -1  14       36.55       33.05      7.54 o 
   6  -1  14        3.75        5.13      5.68 o 
   7  -1  14      202.57      191.63     15.03 o 
   8  -1  14        2.21        7.05      7.38 o 
   9  -1  14       85.29       79.26     11.80 o 
  -8   0  14        0.10        0.15      6.11 o 
  -7   0  14        2.59       20.70      5.98 o 
  -6   0  14     1409.31     1412.23     35.63 o 
  -5   0  14       27.07       21.11      7.01 o 
  -4   0  14      262.84      248.17     11.97 o 
  -3   0  14       63.79       58.10      6.14 o 
  -2   0  14     1678.28     1660.61     36.49 o 
  -1   0  14       66.86       76.22      6.73 o 
   0   0  14      428.07      410.91     12.27 o 
   1   0  14        1.89        6.41      2.91 o 
   2   0  14     5399.48     5415.33     87.46 o 
   3   0  14      143.51      144.36      6.73 o 
   4   0  14      163.84      165.22      7.21 o 
   5   0  14      121.00      125.07      8.29 o 
   6   0  14     1648.23     1627.03     47.04 o 
   7   0  14        0.31       -2.07      5.84 o 
   8   0  14        5.08       10.66      6.76 o 
   9   0  14        4.35       14.22     10.01 o 
  10   0  14       58.42       71.53     19.41 o 
  -7   1  14      587.49      583.11     39.19 o 
  -6   1  14       27.29       32.59      9.53 o 
  -5   1  14        4.15        8.56      7.03 o 
  -4   1  14        4.01       -2.54      3.83 o 
  -3   1  14     2888.66     2745.88    105.17 o 
  -2   1  14       13.40       16.72      4.33 o 
  -1   1  14      160.93      161.46      8.16 o 
   0   1  14      128.09      146.14      6.84 o 
   1   1  14     8999.45     9390.37    147.51 o 
   2   1  14      310.95      297.15      9.15 o 
   3   1  14       51.35       46.18      4.40 o 
   4   1  14        0.35       -3.33      3.33 o 
   5   1  14     2489.74     2452.47     84.22 o 
   6   1  14       10.69        7.13      3.97 o 
   7   1  14      130.84      120.10      9.35 o 
   8   1  14        0.11       -4.06      4.56 o 
   9   1  14      217.10      221.43     27.71 o 
  10   1  14        5.60       -3.84     10.81 o 
  -7   2  14       30.65       34.19      8.90 o 
  -6   2  14        9.84       21.87      9.64 o 
  -5   2  14        0.02       -4.68      5.40 o 
  -4   2  14     1059.20     1106.68     36.39 o 
  -3   2  14       13.33       17.33      4.50 o 
  -2   2  14        0.84        5.63      2.96 o 
  -1   2  14        0.48       -1.40      2.80 o 
   0   2  14     5409.71     5631.48     90.99 o 
   1   2  14       20.61       15.92      5.04 o 
   2   2  14      582.72      534.51     13.16 o 
   3   2  14      111.58      106.02      7.20 o 
   4   2  14     2580.65     2490.59     57.90 o 
   5   2  14       13.87        8.68      4.29 o 
   6   2  14      106.22      110.46      9.07 o 
   7   2  14       23.89       30.76      6.12 o 
   8   2  14      788.56      777.05     23.42 o 
   9   2  14       24.15       28.91      7.03 o 
  10   2  14       53.57       66.42      8.95 o 
  -7   3  14       36.30       46.20     15.66 o 
  -6   3  14        0.65        9.01      6.72 o 
  -5   3  14      509.24      473.17     23.22 o 
  -4   3  14       64.57       63.96     11.98 o 
  -3   3  14       98.48       79.02      9.34 o 
  -2   3  14        0.39        0.38      2.95 o 
  -1   3  14     7425.24     7748.85    123.44 o 
   0   3  14      163.34      181.82      7.60 o 
   1   3  14      164.22      150.67      6.91 o 
   2   3  14        9.19       11.03      3.25 o 
   3   3  14     6480.66     6451.46    118.61 o 
   4   3  14        3.92        5.45      4.47 o 
   5   3  14       17.32       16.34      4.43 o 
   6   3  14       18.18       13.97      4.41 o 
   7   3  14     1416.77     1400.93     51.85 o 
   8   3  14       21.25       29.68      6.36 o 
   9   3  14       32.36       36.25      7.02 o 
  10   3  14        1.52        7.08      5.75 o 
  11   3  14       60.98       80.03     10.42 o 
  -6   4  14      251.19      270.35     19.44 o 
  -5   4  14        0.61       -2.39      5.91 o 
  -4   4  14        4.27       18.27      6.30 o 
  -3   4  14        2.48        2.91      5.51 o 
  -2   4  14     3101.06     3031.24     61.59 o 
  -1   4  14       93.99       92.56      7.50 o 
   0   4  14      680.58      686.83     22.38 o 
   1   4  14      256.65      266.02      8.88 o 
   2   4  14     2692.39     2585.15     44.92 o 
   3   4  14        0.35       -0.83      2.69 o 
   4   4  14      456.91      423.43     14.18 o 
   5   4  14      147.75      146.99      9.16 o 
   6   4  14     1420.18     1403.77     33.38 o 
   7   4  14       61.59       59.74      7.28 o 
   8   4  14       29.08       38.75      6.87 o 
   9   4  14        3.69        1.76      5.38 o 
  10   4  14      274.70      245.68     14.80 o 
  11   4  14        0.45       -6.15      6.15 o 
  -6   5  14       17.66       21.17      8.60 o 
  -5   5  14      126.24      125.21     13.53 o 
  -4   5  14        0.53       10.84      6.45 o 
  -3   5  14     1044.63     1089.70     36.05 o 
  -2   5  14       57.06       47.74      6.34 o 
  -1   5  14       94.99      100.97     12.72 o 
   0   5  14       31.93       20.13      5.85 o 
   1   5  14     3500.22     3461.34    113.62 o 
   2   5  14        4.38        2.27      3.10 o 
   3   5  14       62.12       61.92      5.03 o 
   4   5  14        0.14       -0.28      3.59 o 
   5   5  14     3609.81     3486.63     69.68 o 
   6   5  14      240.13      223.76     11.34 o 
   7   5  14      102.89      124.76      9.62 o 
   8   5  14       27.55       36.31      6.79 o 
   9   5  14      390.46      427.33     17.67 o 
  10   5  14        0.45        1.46      5.83 o 
  11   5  14       26.30       37.17      7.56 o 
  -5   6  14        2.60        2.16     18.00 o 
  -4   6  14      757.87      748.15     29.87 o 
  -3   6  14       14.51       21.88     11.12 o 
  -2   6  14     1123.92     1095.86     28.48 o 
  -1   6  14      128.77      118.16      8.94 o 
   0   6  14     2221.23     2159.71     79.44 o 
   1   6  14       24.88       15.27      4.76 o 
   2   6  14      127.78      133.38      8.78 o 
   3   6  14       12.76       16.79      4.80 o 
   4   6  14     1671.49     1656.04     37.03 o 
   5   6  14      157.75      142.75     11.38 o 
   6   6  14      267.26      264.65     12.45 o 
   7   6  14       16.32       13.55      5.20 o 
   8   6  14      632.39      619.28     20.38 o 
   9   6  14       13.03       12.20      5.86 o 
  10   6  14       10.91       19.88      6.78 o 
  11   6  14        9.63       15.59      6.28 o 
  -4   7  14        4.26       12.85     10.14 o 
  -3   7  14      195.40      183.75     15.82 o 
  -2   7  14        6.32       12.65      5.46 o 
  -1   7  14      641.05      660.73     25.51 o 
   0   7  14        0.18       -0.44      4.32 o 
   1   7  14      383.07      376.57     14.37 o 
   2   7  14       45.46       43.12      5.95 o 
   3   7  14     2043.61     1997.96     43.87 o 
   4   7  14      189.15      182.51     14.16 o 
   5   7  14      107.94      110.91     11.80 o 
   6   7  14       30.82       29.86      5.85 o 
   7   7  14      403.61      430.52     20.53 o 
   8   7  14        0.92        1.66      4.13 o 
   9   7  14       66.26       48.98      7.40 o 
  10   7  14        0.15       -1.68      7.32 o 
  11   7  14       47.13       56.27      8.61 o 
  -3   8  14       17.59       13.26      7.79 o 
  -2   8  14      499.52      438.84     17.29 o 
  -1   8  14       12.88       18.37      5.60 o 
   0   8  14       18.46       20.89      5.94 o 
   1   8  14       27.41       21.82      5.71 o 
   2   8  14     1139.66     1111.22     28.97 o 
   3   8  14        6.35        9.05      6.24 o 
   4   8  14      167.70      178.30     14.63 o 
   5   8  14       30.06       20.62      7.73 o 
   6   8  14      956.74      951.96     72.30 o 
   7   8  14       26.14       31.40      7.70 o 
   8   8  14       28.06       24.26      5.71 o 
   9   8  14        0.54        4.80      5.39 o 
  10   8  14       67.38       74.50      9.01 o 
  -2   9  14       17.87       23.98      7.03 o 
  -1   9  14      274.87      292.30     15.20 o 
   0   9  14       18.71       25.91      6.12 o 
   1   9  14      308.14      325.57     15.23 o 
   2   9  14        1.82        2.09      5.32 o 
   3   9  14      270.94      281.61     19.58 o 
   4   9  14       18.61       24.03      8.11 o 
   5   9  14      628.31      676.94     45.15 o 
   6   9  14        1.70        0.96      6.63 o 
   7   9  14      119.69      122.49     13.24 o 
   8   9  14       15.78       12.60      7.64 o 
   9   9  14      157.50      174.27     27.15 o 
  10   9  14        4.81        0.44      7.73 o 
  -1  10  14        9.45        9.12      7.55 o 
   0  10  14      395.24      410.36     18.25 o 
   1  10  14       55.33       66.03      8.67 o 
   2  10  14      161.76      182.59     15.76 o 
   3  10  14        7.68       11.24      4.83 o 
   4  10  14      669.56      658.65     28.23 o 
   5  10  14       31.70       27.88     20.15 o 
   6  10  14       34.84       28.04      8.82 o 
   7  10  14       13.95       26.65      8.81 o 
   8  10  14       79.57       86.33     12.73 o 
   9  10  14        0.02       15.48      9.03 o 
   1  11  14       74.61       87.09      8.85 o 
   2  11  14        2.28        6.64      5.35 o 
   3  11  14      288.96      272.25     19.66 o 
   4  11  14        2.20       -1.84      7.33 o 
   5  11  14      120.43      121.25     14.28 o 
   6  11  14        0.39        1.19      8.02 o 
   7  11  14       95.73       82.94     18.06 o 
   8  11  14        1.51        1.84      8.08 o 
   4  12  14       43.04       61.74     11.90 o 
   5  12  14        7.92        6.32      8.03 o 
   6  12  14      136.13      134.50     15.30 o 
  -4  -8  15        2.00       11.73      8.05 o 
  -3  -8  15       45.81       80.54     11.73 o 
  -2  -8  15        9.56        6.98      7.37 o 
  -1  -8  15      283.03      329.97     16.45 o 
   0  -8  15       33.00       24.94      7.30 o 
   1  -8  15       14.60        5.40      6.45 o 
  -5  -7  15       18.28       21.26      8.74 o 
  -4  -7  15      182.28      207.38     17.25 o 
  -3  -7  15        3.55       15.36      9.21 o 
  -2  -7  15      620.56      634.04     26.93 o 
  -1  -7  15       53.25       58.32     10.27 o 
   0  -7  15      112.16      128.53     13.46 o 
   1  -7  15       69.95       82.97     11.46 o 
   2  -7  15      245.59      249.63     17.94 o 
   3  -7  15      180.54      180.12     13.01 o 
  -6  -6  15        2.79       -4.25     12.78 o 
  -5  -6  15      125.08      127.66     13.73 o 
  -4  -6  15        2.65       -2.79      8.60 o 
  -3  -6  15      655.06      598.80     25.59 o 
  -2  -6  15        7.25        6.70      6.41 o 
  -1  -6  15      177.11      153.54     11.14 o 
   0  -6  15       32.71       40.38      7.07 o 
   1  -6  15      395.53      349.57     17.64 o 
   2  -6  15       64.20       70.86      8.38 o 
   3  -6  15      140.58      131.66     10.81 o 
   4  -6  15      158.80      160.72     12.08 o 
  -7  -5  15       39.12       55.62     11.42 o 
  -6  -5  15      150.39      127.35     15.48 o 
  -5  -5  15        3.42       -5.22      5.77 o 
  -4  -5  15      966.13      856.76     31.56 o 
  -3  -5  15        0.37        8.78      5.87 o 
  -2  -5  15      444.38      418.08     19.71 o 
  -1  -5  15       40.02       42.75      6.47 o 
   0  -5  15      597.03      610.82     29.32 o 
   1  -5  15       94.91       96.76     10.99 o 
   2  -5  15      202.78      200.99     19.69 o 
   3  -5  15       62.75       55.38      7.53 o 
   4  -5  15       45.02       54.95      7.68 o 
   5  -5  15      249.26      259.45     20.33 o 
   6  -5  15       33.77       42.32      9.33 o 
  -7  -4  15      146.56      160.51     16.07 o 
  -6  -4  15        6.03        1.67      7.74 o 
  -5  -4  15      786.17      797.88     39.62 o 
  -4  -4  15        5.51        0.35      5.16 o 
  -3  -4  15      358.66      364.47     18.68 o 
  -2  -4  15        0.98       11.54      6.45 o 
  -1  -4  15     1658.45     1638.19     37.70 o 
   0  -4  15      116.93      118.30      8.96 o 
   1  -4  15      235.88      232.55     11.95 o 
   2  -4  15      244.91      265.44     12.76 o 
   3  -4  15       95.47       95.94      8.60 o 
   4  -4  15       86.91       92.01      8.70 o 
   5  -4  15      237.47      225.22     16.68 o 
   6  -4  15      303.06      301.23     25.56 o 
   7  -4  15        3.25        1.53      7.02 o 
  -7  -3  15       11.96        8.82      5.75 o 
  -6  -3  15      585.55      622.79     20.96 o 
  -5  -3  15        3.09        6.04      4.51 o 
  -4  -3  15      376.87      393.66     19.34 o 
  -3  -3  15        0.24        3.89      5.42 o 
  -2  -3  15     1140.82     1148.45     52.46 o 
  -1  -3  15        1.62       -4.99      4.99 o 
   0  -3  15      799.77      794.61     21.74 o 
   1  -3  15       86.37       87.08     12.01 o 
   2  -3  15      484.10      474.11     16.10 o 
   3  -3  15      218.71      215.80     12.90 o 
   4  -3  15      377.00      396.14     15.15 o 
   5  -3  15      398.14      369.60     22.18 o 
   6  -3  15       12.16       12.94      9.09 o 
   7  -3  15      343.07      338.08     23.16 o 
   8  -3  15       16.68        9.34     10.44 o 
  -7  -2  15      386.19      404.32     17.64 o 
  -6  -2  15       31.29       26.56      6.14 o 
  -5  -2  15      317.84      302.32     17.94 o 
  -4  -2  15       23.74       28.96      5.57 o 
  -3  -2  15      988.97      972.98     25.33 o 
  -2  -2  15        0.43       -3.75      3.75 o 
  -1  -2  15      507.22      498.96     15.72 o 
   0  -2  15       80.15       80.18      7.18 o 
   1  -2  15      377.86      375.00     13.41 o 
   2  -2  15       95.11       92.67      7.58 o 
   3  -2  15      558.72      528.84     45.28 o 
   4  -2  15      834.16      790.17     22.04 o 
   5  -2  15      514.22      503.21     31.70 o 
   6  -2  15       63.82       60.28      9.27 o 
   7  -2  15       50.65       38.75      8.61 o 
   8  -2  15      319.97      303.39     20.20 o 
  -7  -1  15       60.96       66.38      9.61 o 
  -6  -1  15       50.00       49.99      7.45 o 
  -5  -1  15       49.94       68.10      7.65 o 
  -4  -1  15     1599.96     1565.81     36.88 o 
  -3  -1  15        0.67       -3.56      3.67 o 
  -2  -1  15      595.34      587.73     17.37 o 
  -1  -1  15        1.49        5.26      5.52 o 
   0  -1  15     1707.90     1672.72     31.20 o 
   1  -1  15       23.11       26.47      4.97 o 
   2  -1  15      510.98      530.58     16.24 o 
   3  -1  15       67.70       71.39      6.84 o 
   4  -1  15      147.04      151.78     10.39 o 
   5  -1  15      252.91      263.06     16.02 o 
   6  -1  15      190.84      188.55     14.93 o 
   7  -1  15       98.26       99.08     11.82 o 
   8  -1  15        1.44        9.03      7.18 o 
   9  -1  15      241.79      267.42     19.37 o 
  -7   0  15       48.48       57.16      8.34 o 
  -6   0  15       74.83      100.21     12.20 o 
  -5   0  15      603.08      644.01     20.60 o 
  -4   0  15       80.63       76.66      7.74 o 
  -3   0  15      485.12      481.71     15.96 o 
  -2   0  15       35.61       47.83      5.75 o 
  -1   0  15     1564.80     1598.10     30.38 o 
   0   0  15        0.63        2.82      3.05 o 
   1   0  15     1391.73     1373.92     27.28 o 
   2   0  15      799.95      771.43     17.19 o 
   3   0  15      800.85      793.19     17.69 o 
   4   0  15      237.03      216.16     14.07 o 
   5   0  15      315.77      322.55     16.77 o 
   6   0  15       78.26       62.03      9.40 o 
   7   0  15       38.27       47.43      9.30 o 
   8   0  15      104.10      105.33     12.55 o 
   9   0  15       67.89       61.88     10.79 o 
  -7   1  15       76.64       81.87     11.69 o 
  -6   1  15      309.92      278.82     18.69 o 
  -5   1  15       64.01       68.64      7.71 o 
  -4   1  15      204.19      202.96     11.33 o 
  -3   1  15       78.06       79.02      7.38 o 
  -2   1  15      387.77      387.35     13.61 o 
  -1   1  15        0.04       -3.65      3.65 o 
   0   1  15     1409.32     1357.71     26.48 o 
   2   1  15     1724.93     1590.16     30.20 o 
   3   1  15        6.84        4.18      3.05 o 
   4   1  15      566.52      570.50     26.37 o 
   5   1  15      190.88      175.02      9.93 o 
   6   1  15       21.46       21.51      5.35 o 
   7   1  15      177.91      188.11     14.59 o 
   8   1  15       37.58       41.65      8.97 o 
   9   1  15      115.33      139.29     14.05 o 
  10   1  15        0.50       -9.71      9.71 o 
  -7   2  15      238.21      231.30     19.04 o 
  -6   2  15       82.22       59.47     10.42 o 
  -5   2  15       80.54       89.70     27.58 o 
  -4   2  15      105.47       97.29     13.33 o 
  -3   2  15      582.29      562.69     24.12 o 
  -2   2  15       88.50       91.42      7.46 o 
  -1   2  15      387.91      427.71     12.09 o 
   0   2  15      654.37      645.04     21.58 o 
   1   2  15     1695.40     1684.37     31.51 o 
   2   2  15       13.75       12.06      3.60 o 
   3   2  15     1341.79     1276.46     42.97 o 
   4   2  15       10.49        0.60      3.83 o 
   5   2  15      242.38      234.98     11.27 o 
   6   2  15      136.51      136.59      9.55 o 
   7   2  15      400.48      397.43     15.37 o 
   8   2  15      426.61      422.98     16.67 o 
   9   2  15       21.84       31.16      6.85 o 
  10   2  15       75.92       73.88     11.93 o 
  -6   3  15        1.86        5.87      6.30 o 
  -5   3  15       46.30       59.66      9.44 o 
  -4   3  15       77.49       68.10     10.75 o 
  -3   3  15      212.64      207.41     14.47 o 
  -2   3  15      367.50      381.83     17.63 o 
  -1   3  15        0.69        0.87      3.58 o 
   0   3  15     1047.69     1029.68     21.62 o 
   1   3  15       27.95       28.70      4.18 o 
   2   3  15     1137.24     1064.08     51.94 o 
   3   3  15       47.36       47.82      5.52 o 
   4   3  15      208.75      220.62     10.55 o 
   5   3  15       88.63       81.82      7.40 o 
   6   3  15       92.45       93.46      8.30 o 
   7   3  15      195.14      220.21     12.10 o 
   8   3  15        1.17        6.10      4.87 o 
   9   3  15      110.56      103.54     10.04 o 
  10   3  15       83.43       73.15      9.34 o 
  -6   4  15      134.88      145.46     15.08 o 
  -5   4  15       28.35       34.29      8.48 o 
  -4   4  15       53.98       41.47      7.99 o 
  -3   4  15      194.56      205.74     14.71 o 
  -2   4  15      354.45      392.58     18.63 o 
  -1   4  15      363.00      403.94     14.28 o 
   0   4  15       61.74       55.23      6.73 o 
   1   4  15      705.00      705.15     39.05 o 
   2   4  15       88.12       78.81      5.67 o 
   3   4  15      153.71      142.81      6.95 o 
   4   4  15       11.60       18.91      4.84 o 
   5   4  15      642.87      582.30     22.07 o 
   6   4  15       58.92       66.65      7.22 o 
   7   4  15      130.20      147.47     10.26 o 
   8   4  15      103.04      104.31      9.54 o 
   9   4  15        1.35        5.49      5.58 o 
  10   4  15       95.91      122.04     14.14 o 
  11   4  15        4.09        9.23      6.87 o 
  -5   5  15      113.58      126.71     14.26 o 
  -4   5  15       40.93       38.27      8.64 o 
  -3   5  15      183.15      218.49     15.98 o 
  -2   5  15      249.89      228.42     15.32 o 
  -1   5  15      551.12      553.47     17.68 o 
   0   5  15      180.77      204.30     10.84 o 
   1   5  15       44.51       47.14      6.18 o 
   2   5  15      423.06      413.72     14.30 o 
   3   5  15        0.51       -0.05      3.06 o 
   4   5  15      507.68      504.81     16.12 o 
   5   5  15      127.05      103.69      8.33 o 
   6   5  15      120.22      110.67      9.42 o 
   7   5  15      111.94      105.67     17.52 o 
   8   5  15      161.93      164.78     11.54 o 
   9   5  15       45.79       47.38      7.76 o 
  10   5  15        4.74        5.91      5.92 o 
  11   5  15       25.60       53.33     11.28 o 
  -5   6  15       14.00        6.23      7.50 o 
  -4   6  15      268.17      322.50     20.46 o 
  -3   6  15       49.82       32.45      8.42 o 
  -2   6  15      130.78      140.40     13.28 o 
  -1   6  15       41.10       45.93      6.62 o 
   0   6  15       26.55       26.01      5.74 o 
   1   6  15        5.89        2.45      4.21 o 
   2   6  15       32.62       34.14      5.58 o 
   3   6  15       86.44      103.03     14.70 o 
   4   6  15        0.77        1.25      4.97 o 
   5   6  15      228.29      211.47     10.99 o 
   6   6  15       39.22       40.99      7.05 o 
   7   6  15       26.96       40.27      6.65 o 
   8   6  15      138.49      162.37     24.49 o 
   9   6  15       18.90       21.44      6.57 o 
  10   6  15       52.75       56.05     10.91 o 
  11   6  15       17.24       30.25      7.41 o 
  -4   7  15       20.31        4.65      7.43 o 
  -3   7  15      237.12      269.04     18.81 o 
  -2   7  15       51.66       55.87      9.72 o 
  -1   7  15       38.21       28.30      6.02 o 
   0   7  15      150.83      144.36     10.24 o 
   1   7  15       42.64       41.55      6.38 o 
   2   7  15      274.66      247.88     12.29 o 
   3   7  15        0.50        3.57      4.42 o 
   4   7  15      110.76      125.87     17.26 o 
   5   7  15        1.42        3.87      6.14 o 
   6   7  15       53.80       70.69     10.19 o 
   7   7  15       17.50       21.33      5.67 o 
   8   7  15       33.40       18.86     11.30 o 
   9   7  15        1.40        6.81      4.86 o 
  10   7  15       13.58       24.89      6.49 o 
  -3   8  15        0.54        5.34     10.69 o 
  -2   8  15      222.75      188.81     16.16 o 
  -1   8  15       37.64       28.65      6.61 o 
   0   8  15       41.87       46.86      6.97 o 
   1   8  15       50.59       47.95      7.55 o 
   2   8  15      113.12      107.53      9.26 o 
   3   8  15        5.98       13.98      5.24 o 
   4   8  15       23.95       33.96     11.43 o 
   5   8  15       56.48       71.58     10.72 o 
   6   8  15        0.06        2.39      6.66 o 
   7   8  15       34.95       44.89      9.01 o 
   8   8  15       21.37       25.80      8.33 o 
   9   8  15       24.96       33.21      6.91 o 
  10   8  15       14.94       23.84      7.10 o 
  -2   9  15       12.12       10.13      7.43 o 
  -1   9  15      177.40      178.77     12.70 o 
   0   9  15       62.16       67.00     10.01 o 
   1   9  15       47.46       42.83      7.28 o 
   2   9  15      118.41      116.76      9.98 o 
   3   9  15       25.57       34.27      8.64 o 
   4   9  15        2.72       12.14      7.31 o 
   5   9  15        5.86       10.25     17.57 o 
   6   9  15       41.57       34.05      9.69 o 
   7   9  15       16.34       13.44      8.01 o 
   8   9  15        7.23       11.50      8.03 o 
   9   9  15       24.07       21.69      8.80 o 
  10   9  15        0.23       12.46     20.40 o 
   0  10  15      114.61      124.43     14.20 o 
   1  10  15       14.78       15.63      6.93 o 
   2  10  15       25.16       22.60      7.36 o 
   3  10  15       41.99       47.91      9.90 o 
   4  10  15       16.68       30.76      9.32 o 
   5  10  15       26.51       25.95      8.94 o 
   6  10  15        5.55        6.82      7.85 o 
   7  10  15       42.07       64.98     11.27 o 
   8  10  15        0.70        2.33      7.76 o 
   9  10  15        5.96        1.68     12.29 o 
   2  11  15       18.85       27.13      6.28 o 
   3  11  15       29.64       32.25      9.38 o 
   4  11  15       21.06       22.56      9.09 o 
   5  11  15        0.06        0.57      8.32 o 
   6  11  15        9.34       -0.13      7.92 o 
   7  11  15        0.02        7.96      9.05 o 
   8  11  15       31.87       18.68      9.41 o 
  -4  -7  16        3.92       -0.49      7.45 o 
  -3  -7  16       51.16       69.14     10.73 o 
  -2  -7  16        5.15        7.36     11.18 o 
  -1  -7  16      765.01      751.65     30.06 o 
   0  -7  16        8.94       14.89      6.59 o 
   1  -7  16        7.54       11.73      6.08 o 
   2  -7  16       21.13       38.10      7.69 o 
  -6  -6  16      633.92      602.62     28.49 o 
  -5  -6  16        4.00       20.41     10.93 o 
  -4  -6  16       38.12       22.99      7.64 o 
  -3  -6  16       17.43       25.34     11.55 o 
  -2  -6  16     1036.08     1001.98     35.60 o 
  -1  -6  16        6.41        7.81      5.32 o 
   0  -6  16        0.44       10.65      5.48 o 
   1  -6  16       12.72       11.70      5.73 o 
   2  -6  16      586.14      587.28     20.65 o 
   3  -6  16       12.64        7.25      5.73 o 
   4  -6  16       69.03       89.83     12.17 o 
  -6  -5  16        7.39       -1.99      9.21 o 
  -5  -5  16        2.79        2.36      6.95 o 
  -4  -5  16        0.10        0.39      5.84 o 
  -3  -5  16     1471.46     1458.75     61.86 o 
  -2  -5  16        0.08       -5.27      5.27 o 
  -1  -5  16       11.30       11.82      5.39 o 
   0  -5  16       29.59       33.21      6.20 o 
   1  -5  16     1707.30     1671.62     40.21 o 
   2  -5  16        1.76       10.73      5.37 o 
   3  -5  16       16.75       21.62      5.85 o 
   4  -5  16        4.62        2.60      9.95 o 
   5  -5  16      296.45      331.41     55.47 o 
  -7  -4  16        4.95       20.53     17.26 o 
  -6  -4  16       32.02       43.33     12.29 o 
  -5  -4  16        1.00        3.63      6.89 o 
  -4  -4  16     1482.66     1497.46     46.52 o 
  -3  -4  16       17.49       13.91      6.46 o 
  -2  -4  16       91.08       89.09     10.54 o 
  -1  -4  16        1.73        1.12      4.41 o 
   0  -4  16     1916.03     1838.59     55.10 o 
   1  -4  16        1.96       -0.06      8.70 o 
   2  -4  16       52.50       52.95      7.15 o 
   3  -4  16       48.78       48.84      7.20 o 
   4  -4  16      609.87      635.37     39.25 o 
   5  -4  16        0.11        3.43      6.85 o 
   6  -4  16       39.85       44.94      9.35 o 
  -7  -3  16       21.65       38.79      7.32 o 
  -6  -3  16       21.53       42.65     10.11 o 
  -5  -3  16     1244.96     1223.92     64.93 o 
  -4  -3  16        2.52        5.34      6.17 o 
  -3  -3  16        7.77        2.60      5.73 o 
  -2  -3  16       73.55       63.29     12.90 o 
  -1  -3  16     2617.48     2441.66     51.77 o 
   0  -3  16       21.50       18.75      6.01 o 
   1  -3  16       29.51       20.63      8.54 o 
   2  -3  16        4.71        8.53      5.02 o 
   3  -3  16     1568.54     1559.16     41.92 o 
   4  -3  16        0.85        2.29      5.04 o 
   5  -3  16       27.26       19.46      6.85 o 
   6  -3  16        0.28       -1.43     12.65 o 
   7  -3  16      351.28      351.50     35.45 o 
  -7  -2  16        7.06        0.36      5.80 o 
  -6  -2  16      655.62      687.72     22.59 o 
  -5  -2  16        3.01        3.07      6.17 o 
  -4  -2  16       79.68       99.79     10.63 o 
  -3  -2  16       36.39       49.04      8.07 o 
  -2  -2  16     3774.00     3814.44     94.26 o 
  -1  -2  16       57.51       48.53      6.30 o 
   0  -2  16        5.66        7.95      4.26 o 
   1  -2  16       52.80       52.43      6.40 o 
   2  -2  16     2446.68     2394.54     50.68 o 
   3  -2  16        0.33        8.37      4.60 o 
   4  -2  16       46.61       47.22      8.77 o 
   5  -2  16       20.39       25.02      7.47 o 
   6  -2  16       57.67       68.02     10.46 o 
   7  -2  16        2.96        6.29      6.96 o 
   8  -2  16       63.54       80.53     21.87 o 
  -7  -1  16      496.87      542.75     20.78 o 
  -6  -1  16        0.94        8.26      5.40 o 
  -5  -1  16        1.03        0.05      4.25 o 
  -4  -1  16       13.42       16.31      4.96 o 
  -3  -1  16     2413.65     2403.52     51.47 o 
  -2  -1  16      125.81      109.50     12.00 o 
  -1  -1  16      251.89      269.61      9.82 o 
   0  -1  16       19.27       25.55      6.46 o 
   1  -1  16     4257.88     4166.78     81.12 o 
   2  -1  16        0.26        3.93      4.09 o 
   3  -1  16       13.52       27.74      5.21 o 
   4  -1  16      147.53      151.92     12.81 o 
   5  -1  16     1791.86     1658.42     51.42 o 
   6  -1  16       61.08       61.27      9.77 o 
   7  -1  16        1.61        2.15      7.00 o 
   8  -1  16        0.16        5.69     18.12 o 
   9  -1  16      126.56      108.49     20.03 o 
  -7   0  16        9.88       10.49      8.23 o 
  -6   0  16        0.41        4.65      5.64 o 
  -5   0  16        7.14       13.68      5.35 o 
  -4   0  16     1833.31     1892.52     43.25 o 
  -3   0  16        1.66        2.57      4.23 o 
  -2   0  16        4.99        8.50      4.18 o 
  -1   0  16      152.84      178.62      8.16 o 
   0   0  16     3009.12     3006.41     51.91 o 
   1   0  16      340.20      344.32     11.49 o 
   2   0  16        8.61        9.95      5.37 o 
   3   0  16       21.08       17.82      4.72 o 
   4   0  16     1775.80     1700.30     47.96 o 
   5   0  16       72.29       69.49      9.64 o 
   6   0  16      146.75      129.79     16.52 o 
   7   0  16        6.39        9.75      6.94 o 
   8   0  16      382.66      367.17     21.31 o 
   9   0  16        3.00        6.19      7.90 o 
  -7   1  16        0.52       14.55     11.55 o 
  -6   1  16        3.80       -0.41      6.46 o 
  -5   1  16     1320.15     1355.65     34.43 o 
  -4   1  16        0.14        3.29      4.55 o 
  -3   1  16       26.68       27.82      5.27 o 
  -2   1  16        0.25       -3.69      3.69 o 
  -1   1  16     3971.17     4173.74     70.07 o 
   0   1  16       99.53      117.59      6.87 o 
   1   1  16      110.80      110.44      6.61 o 
   2   1  16       40.01       32.52      4.41 o 
   3   1  16     2320.56     2314.91     41.36 o 
   4   1  16      193.51      195.44     10.08 o 
   5   1  16        0.54        0.16      4.99 o 
   6   1  16        1.97       -3.52      5.53 o 
   7   1  16      712.88      698.40     27.41 o 
   8   1  16        7.71       -2.45      6.29 o 
   9   1  16       47.94       41.87     16.83 o 
  -6   2  16      370.52      394.39     32.56 o 
  -5   2  16        1.62        4.68      6.21 o 
  -4   2  16       70.30       85.08     10.77 o 
  -3   2  16       24.87       22.07      5.55 o 
  -2   2  16     1915.44     1812.44    114.74 o 
  -1   2  16        0.02        1.68      3.67 o 
   0   2  16       60.43       69.46      5.76 o 
   1   2  16      257.57      239.32     12.20 o 
   2   2  16     5596.59     5417.69    204.25 o 
   3   2  16       50.45       55.49      5.21 o 
   4   2  16       58.01       66.39      6.75 o 
   5   2  16        6.32        1.27      9.25 o 
   6   2  16     1653.26     1611.43     37.73 o 
   7   2  16       23.35       22.05      6.12 o 
   8   2  16       98.44      115.05     10.06 o 
   9   2  16        0.61        6.14      7.67 o 
  10   2  16       47.45       64.70     12.96 o 
  -6   3  16       12.62       10.36      7.99 o 
  -5   3  16       27.41       49.54      9.67 o 
  -4   3  16        1.22        5.60      6.12 o 
  -3   3  16     1444.74     1500.97     61.00 o 
  -2   3  16       56.40       47.41      9.71 o 
  -1   3  16      140.46      152.33      7.71 o 
   0   3  16       98.87      107.69      6.75 o 
   1   3  16     2452.53     2476.14     55.95 o 
   2   3  16        7.46       11.25      3.81 o 
   3   3  16       85.97       90.94      6.58 o 
   4   3  16        9.72        2.12      3.72 o 
   5   3  16     1741.13     1700.34     38.62 o 
   6   3  16        0.22        0.28      4.76 o 
   7   3  16       97.20       99.93      9.57 o 
   8   3  16       10.85        6.04      5.25 o 
   9   3  16      264.63      271.68     15.06 o 
  10   3  16        4.45        5.25      6.38 o 
  -5   4  16        1.03        9.24      6.89 o 
  -4   4  16      551.84      588.74     30.10 o 
  -3   4  16        3.36       -0.71      5.55 o 
  -2   4  16      125.14      138.89     12.51 o 
  -1   4  16       37.28       33.44      6.37 o 
   0   4  16     2111.22     2068.07     44.99 o 
   1   4  16       99.62       86.81      6.15 o 
   2   4  16       70.64       70.10      5.61 o 
   3   4  16       41.33       53.18      5.06 o 
   4   4  16     1909.37     1802.06    132.22 o 
   5   4  16       31.74       26.56      5.40 o 
   6   4  16       76.56       77.69      8.39 o 
   7   4  16       75.03       80.66      8.32 o 
   8   4  16      557.05      519.60     23.43 o 
   9   4  16        2.64       10.78      6.20 o 
  10   4  16        9.42       13.06      6.49 o 
  -5   5  16      308.59      276.73     19.87 o 
  -4   5  16        2.58        5.92      6.28 o 
  -3   5  16       80.25       80.30     15.11 o 
  -2   5  16       43.54       42.65      8.27 o 
  -1   5  16     2107.57     2104.47     55.22 o 
   0   5  16       41.36       33.39      5.95 o 
   1   5  16       19.97       21.13      6.75 o 
   2   5  16       24.09       28.10      5.21 o 
   3   5  16     1991.74     2012.71     37.20 o 
   4   5  16       10.73        3.58      4.29 o 
   5   5  16      817.03      759.93     21.71 o 
   6   5  16        5.56        5.16      4.46 o 
   7   5  16      462.51      510.65     18.03 o 
   8   5  16        5.22        8.47      5.51 o 
   9   5  16        7.35       14.91      7.54 o 
  10   5  16        8.89       14.83      6.83 o 
  -4   6  16      104.84       86.12     12.34 o 
  -3   6  16        0.08        7.06      8.35 o 
  -2   6  16      461.17      456.01     21.41 o 
  -1   6  16       10.74       -1.78      4.31 o 
   0   6  16      298.62      324.89     14.30 o 
   1   6  16       91.14       98.28     14.59 o 
   2   6  16     1672.72     1639.27     37.96 o 
   3   6  16       30.03       26.92     18.12 o 
   4   6  16      100.97       85.36     10.84 o 
   5   6  16      147.66      155.15      9.97 o 
   6   6  16      584.65      597.45     29.10 o 
   7   6  16       15.87       12.46      5.18 o 
   8   6  16        5.13       -0.50      5.08 o 
   9   6  16        3.04       11.47      5.90 o 
  10   6  16      158.17      156.10     12.66 o 
  -3   7  16      481.56      439.78     23.80 o 
  -2   7  16        9.12        1.89     18.68 o 
  -1   7  16       16.05       14.00      5.30 o 
   0   7  16       15.90       24.37      8.76 o 
   1   7  16     1183.16     1128.83     29.70 o 
   2   7  16       33.84       44.70      6.60 o 
   3   7  16      326.07      343.37     50.25 o 
   4   7  16        6.59        8.71     11.00 o 
   5   7  16      659.35      664.05     36.67 o 
   6   7  16       44.06       27.81      8.85 o 
   7   7  16       39.88       46.00     19.12 o 
   8   7  16       11.37       11.08      5.84 o 
   9   7  16       67.83       70.94     21.38 o 
  10   7  16        0.10       17.20      6.53 o 
  -2   8  16      158.73      166.47     15.90 o 
  -1   8  16       62.03       48.99      7.66 o 
   0   8  16      418.12      396.80     16.61 o 
   1   8  16       21.67       26.66      6.24 o 
   2   8  16      302.04      304.68     14.28 o 
   3   8  16        1.33        3.05      5.93 o 
   4   8  16      841.50      789.60     49.51 o 
   5   8  16        9.28        0.33      6.28 o 
   6   8  16       28.69       26.80      7.85 o 
   7   8  16       11.75       16.28     13.33 o 
   8   8  16      753.95      685.07     54.92 o 
   9   8  16       32.11       42.17      7.36 o 
  10   8  16        1.60        5.19      6.01 o 
  -1   9  16      441.49      441.44     36.98 o 
   0   9  16        8.85       12.58      5.97 o 
   1   9  16      245.78      246.24     14.09 o 
   2   9  16       15.91       22.24      6.07 o 
   3   9  16      618.87      620.09     26.76 o 
   4   9  16       64.05       69.78     15.91 o 
   5   9  16       28.89       27.38      8.99 o 
   6   9  16        4.04       -5.62      5.62 o 
   7   9  16       66.01       58.51     10.71 o 
   8   9  16       10.00       -6.43      6.43 o 
   9   9  16       44.31       53.48     10.39 o 
   0  10  16      133.06      170.54     13.07 o 
   1  10  16        0.18        7.89      6.29 o 
   2  10  16      216.14      247.32     14.53 o 
   3  10  16        6.71        9.58     10.26 o 
   4  10  16       72.31       77.59     26.29 o 
   5  10  16        2.97       12.68     14.13 o 
   6  10  16      310.53      351.72     23.16 o 
   7  10  16       15.32        7.32      8.53 o 
   8  10  16        9.99       12.35      8.66 o 
   2  11  16        0.18       13.88      8.60 o 
   3  11  16       29.89       32.06     10.06 o 
   4  11  16        3.42       13.63      9.45 o 
   5  11  16      184.60      160.07     20.15 o 
   6  11  16        1.33       11.71      8.90 o 
   7  11  16       87.47      103.13     14.38 o 
  -3  -7  17       11.02       13.01      8.43 o 
  -2  -7  17       80.85       85.07     12.19 o 
  -1  -7  17       31.15       25.74      8.12 o 
   0  -7  17      177.35      192.88     13.28 o 
   1  -7  17       15.03       19.37      8.21 o 
  -5  -6  17      512.43      495.52     26.37 o 
  -4  -6  17       12.17       40.48      9.30 o 
  -3  -6  17       83.51       86.31     12.06 o 
  -2  -6  17       15.67       23.04      7.53 o 
  -1  -6  17      288.48      282.11     18.89 o 
   0  -6  17        9.35       13.92      6.64 o 
   1  -6  17      127.94      121.90     10.71 o 
   2  -6  17       71.92       70.14      9.04 o 
   3  -6  17       85.72       90.54      9.94 o 
  -5  -5  17        2.78       15.09     17.32 o 
  -4  -5  17      141.90      176.06     32.62 o 
  -3  -5  17       13.22        6.86      6.14 o 
  -2  -5  17      619.81      612.37     42.20 o 
  -1  -5  17       29.57       40.39      8.54 o 
   0  -5  17      254.76      305.11     14.72 o 
   1  -5  17      152.08      147.31     16.59 o 
   2  -5  17      303.44      338.33     18.98 o 
   3  -5  17      136.07      151.46     11.73 o 
   4  -5  17       17.57       19.51      7.86 o 
   5  -5  17      243.97      253.20     35.51 o 
  -6  -4  17        1.92       18.20      8.44 o 
  -5  -4  17      164.77      150.23     14.90 o 
  -4  -4  17        0.46        3.11     16.22 o 
  -3  -4  17      740.62      734.46     28.88 o 
  -2  -4  17        0.51       -1.68      5.73 o 
  -1  -4  17      517.19      504.61     27.09 o 
   0  -4  17       43.80       46.85      6.78 o 
   1  -4  17      893.59      826.27     24.05 o 
   2  -4  17      233.50      233.32     12.84 o 
   3  -4  17       67.25       85.01     16.65 o 
   4  -4  17      186.11      201.57     18.68 o 
   5  -4  17       54.06       62.47     10.81 o 
   6  -4  17      133.55      151.30     15.89 o 
  -6  -3  17       38.16       34.06      9.59 o 
  -5  -3  17       19.35       34.87      9.58 o 
  -4  -3  17      671.15      704.68     28.10 o 
  -3  -3  17        0.92        6.40      5.96 o 
  -2  -3  17      565.89      538.44     27.09 o 
  -1  -3  17       44.39       31.31      7.21 o 
   0  -3  17     1087.35     1045.50     27.37 o 
   1  -3  17       38.77       41.22      6.58 o 
   2  -3  17      216.30      204.16     13.85 o 
   3  -3  17       95.71       98.38     12.14 o 
   4  -3  17      144.91      133.80     13.29 o 
   5  -3  17       89.91       99.65     12.10 o 
   6  -3  17       11.30       19.23      8.36 o 
   7  -3  17      206.00      212.36     17.89 o 
  -6  -2  17       26.65       43.24      7.30 o 
  -5  -2  17      586.95      636.30     23.23 o 
  -4  -2  17        2.01       -1.98      5.84 o 
  -3  -2  17      494.90      499.79     24.33 o 
  -2  -2  17        0.28        5.28      5.52 o 
  -1  -2  17     2414.03     2383.31     63.29 o 
   0  -2  17      116.32      122.47      8.85 o 
   1  -2  17      177.74      184.59     15.19 o 
   2  -2  17      114.12      106.85     13.19 o 
   3  -2  17      334.45      351.30     14.31 o 
   4  -2  17       48.01       53.01      9.24 o 
   5  -2  17      201.94      226.63     27.15 o 
   6  -2  17       51.01       54.14     11.43 o 
   7  -2  17       51.08       40.71      9.27 o 
  -6  -1  17      302.87      332.02     18.29 o 
  -5  -1  17       40.89       64.43      7.91 o 
  -4  -1  17      395.60      409.06     16.06 o 
  -3  -1  17        3.27        1.64      4.07 o 
  -2  -1  17     1941.64     1914.22     42.57 o 
  -1  -1  17        0.06        5.89     11.36 o 
   0  -1  17      385.01      403.77     14.37 o 
   1  -1  17       33.83       25.94      5.43 o 
   2  -1  17      523.28      524.86     16.83 o 
   3  -1  17      333.93      330.46     13.46 o 
   4  -1  17      171.94      177.79     14.11 o 
   5  -1  17       35.61       33.82      9.52 o 
   6  -1  17        6.43       11.26      7.28 o 
   7  -1  17       58.45       79.07     16.52 o 
   8  -1  17       61.77       74.95     11.83 o 
  -6   0  17       26.22       29.41      6.91 o 
  -5   0  17      222.94      233.66     13.44 o 
  -4   0  17       42.79       37.07      6.46 o 
  -3   0  17     1109.78     1097.64     35.16 o 
  -2   0  17       65.14       72.72      7.55 o 
  -1   0  17      397.87      389.75     13.95 o 
   0   0  17       21.61       52.89      6.01 o 
   1   0  17      558.83      566.24     14.60 o 
   2   0  17       75.16       58.79      8.27 o 
   3   0  17      760.58      744.72     26.02 o 
   4   0  17       79.92       78.00     10.20 o 
   5   0  17      106.24      109.90     14.37 o 
   6   0  17      203.97      190.57     15.33 o 
   7   0  17      243.88      214.93     16.67 o 
   8   0  17      209.31      210.21     17.29 o 
   9   0  17       22.75       32.11     16.89 o 
  -6   1  17       71.31       84.03     12.27 o 
  -5   1  17       38.74       39.93      8.33 o 
  -4   1  17      820.76      802.09     23.72 o 
  -3   1  17       15.54        7.86      4.91 o 
  -2   1  17       84.49       93.11      9.06 o 
  -1   1  17       20.91       33.44      4.72 o 
   0   1  17      555.59      548.15     17.56 o 
   1   1  17        0.21        0.43      3.11 o 
   2   1  17      458.14      423.35     12.24 o 
   3   1  17       37.95       35.26      4.75 o 
   4   1  17      435.01      429.66     14.98 o 
   5   1  17       76.66       57.75      9.01 o 
   6   1  17      157.34      142.68     25.68 o 
   7   1  17      274.84      270.48     17.90 o 
   8   1  17       10.43        0.03      7.81 o 
   9   1  17       97.69      121.22     14.36 o 
  -6   2  17       26.34       48.85     10.42 o 
  -5   2  17      255.60      283.25     18.89 o 
  -4   2  17      247.06      233.79     16.63 o 
  -3   2  17       88.61       84.42     10.30 o 
  -2   2  17       25.57       25.82      6.38 o 
  -1   2  17      594.14      608.78     15.75 o 
   0   2  17      108.61      108.05      6.89 o 
   1   2  17      398.95      396.53     12.80 o 
   2   2  17       47.88       43.32      5.01 o 
   3   2  17      190.51      184.15      8.18 o 
   4   2  17       16.91       11.33      5.13 o 
   5   2  17      470.02      463.46     32.03 o 
   6   2  17      237.60      260.11     12.84 o 
   7   2  17      171.12      157.05     11.19 o 
   8   2  17      136.50      144.15     16.28 o 
   9   2  17       98.52      135.20     14.50 o 
  10   2  17       51.57       63.52     16.22 o 
  -5   3  17      101.20       91.87     12.34 o 
  -4   3  17       21.01       14.15      7.25 o 
  -3   3  17       31.29       54.91      9.00 o 
  -2   3  17      415.09      467.82     27.58 o 
  -1   3  17      191.35      204.90     10.87 o 
   0   3  17      780.45      790.60     18.92 o 
   1   3  17        0.68       -0.07      3.37 o 
   2   3  17      116.30      106.48      6.68 o 
   3   3  17        6.40       -1.85      4.52 o 
   4   3  17      264.11      277.57     12.15 o 
   5   3  17      209.19      196.30     10.94 o 
   6   3  17       47.32       35.61      6.18 o 
   7   3  17      241.07      260.82     13.64 o 
   8   3  17        1.82       18.31      5.75 o 
   9   3  17      125.70      123.72     10.99 o 
  10   3  17        3.26        5.23      8.87 o 
  -5   4  17        4.55       14.24      8.42 o 
  -4   4  17       99.15      114.47     12.87 o 
  -3   4  17      129.01      136.18     17.45 o 
  -2   4  17       55.39       67.05      9.47 o 
  -1   4  17       88.16      104.55      8.63 o 
   0   4  17       26.00       25.52      7.00 o 
   1   4  17      752.18      713.24     20.69 o 
   2   4  17        3.45        3.63      3.31 o 
   3   4  17      277.18      287.22     13.66 o 
   4   4  17       83.78       87.72      7.82 o 
   5   4  17      416.47      403.62     15.09 o 
   6   4  17       11.92        8.63      4.89 o 
   7   4  17       40.61       45.63      6.94 o 
   8   4  17       55.36       53.06      7.92 o 
   9   4  17        8.16       27.89      6.89 o 
  10   4  17        7.15       20.67     11.03 o 
  -4   5  17      126.15      121.51     13.67 o 
  -3   5  17       96.53       83.38     11.61 o 
  -2   5  17       73.86       88.42     11.12 o 
  -1   5  17        0.63        2.55      4.42 o 
   0   5  17      120.02      116.79     10.24 o 
   1   5  17       19.59       17.15      4.95 o 
   2   5  17      369.65      368.07     14.06 o 
   3   5  17       46.01       41.93      8.54 o 
   4   5  17      556.95      518.89     17.13 o 
   5   5  17       78.47       72.84      7.64 o 
   6   5  17       26.29       39.40      6.42 o 
   7   5  17      176.96      182.42     11.85 o 
   8   5  17       12.28       18.71      6.06 o 
   9   5  17       21.27       28.12      6.99 o 
  10   5  17       73.93       63.01      9.15 o 
  -4   6  17      180.57      222.76     18.46 o 
  -3   6  17        3.31       11.20      7.51 o 
  -2   6  17       55.52       49.45      9.30 o 
  -1   6  17       88.45       88.95      8.59 o 
   0   6  17       18.70       15.71      5.65 o 
   1   6  17      128.71      125.64     15.28 o 
   2   6  17        2.78        8.11      4.98 o 
   3   6  17       30.54       19.65      7.17 o 
   4   6  17       27.94       21.39      7.58 o 
   5   6  17       15.47       16.87      9.52 o 
   6   6  17       35.21       32.79      6.42 o 
   7   6  17       44.07       52.36      7.45 o 
   8   6  17       27.38       31.93      6.75 o 
   9   6  17       32.01       45.65      7.66 o 
  10   6  17       45.89       58.14     10.17 o 
  -3   7  17      109.09      151.06     15.42 o 
  -2   7  17      115.27      112.05     19.66 o 
  -1   7  17       23.48       32.94      6.62 o 
   0   7  17      234.88      234.85     13.28 o 
   1   7  17      130.63      144.52     10.59 o 
   2   7  17      394.98      390.68     17.43 o 
   3   7  17       20.60       28.06      8.50 o 
   4   7  17       16.87       18.17      9.83 o 
   5   7  17        4.33       -3.31      5.83 o 
   6   7  17       33.60       29.01      8.12 o 
   7   7  17        7.01       -0.04      6.09 o 
   8   7  17      200.82      186.49     12.76 o 
   9   7  17        2.44       12.99      6.32 o 
  10   7  17       48.86       52.43      8.13 o 
  -2   8  17       98.33      120.28     14.16 o 
  -1   8  17        2.69       -4.46      5.25 o 
   0   8  17       81.43       89.09      9.44 o 
   1   8  17        5.78       16.68      5.91 o 
   2   8  17       61.93       56.74      7.96 o 
   3   8  17       13.01       11.79     12.16 o 
   4   8  17        7.33        3.53      6.47 o 
   5   8  17       30.97       23.97      8.66 o 
   6   8  17       10.03       10.82      7.10 o 
   7   8  17       94.50       89.02     12.29 o 
   8   8  17       42.15       58.10     10.54 o 
   9   8  17        0.73       14.45      8.47 o 
  -1   9  17       46.68       61.57     11.12 o 
   0   9  17       33.88       47.95      8.11 o 
   1   9  17       30.88       39.52      7.34 o 
   2   9  17       21.91       36.04      7.22 o 
   3   9  17        9.49       20.47      8.21 o 
   4   9  17       55.72       89.10     17.02 o 
   5   9  17        2.74        2.51      8.85 o 
   6   9  17      114.01      119.64     14.41 o 
   7   9  17        1.22        6.24      7.91 o 
   8   9  17       19.34       22.07      9.24 o 
   9   9  17       14.52       23.38      8.86 o 
   1  10  17       12.28       17.87      7.04 o 
   2  10  17       25.33       37.93     10.15 o 
   3  10  17        2.45        4.73      8.35 o 
   4  10  17        2.53       23.36     11.67 o 
   5  10  17       62.73       49.06     10.50 o 
   6  10  17        1.37       11.71     10.63 o 
   7  10  17       39.86       42.24     11.09 o 
   8  10  17        0.46       -3.24      8.23 o 
   3  11  17        6.17        6.63     11.43 o 
   4  11  17       22.28       22.12     14.37 o 
   5  11  17        0.59        2.60      8.45 o 
   6  11  17        3.38       -7.51      7.51 o 
  -3  -6  18        2.80        1.19      7.33 o 
  -2  -6  18        1.38        1.48      6.69 o 
  -1  -6  18        9.11       12.94      9.46 o 
   0  -6  18      491.47      484.15     19.17 o 
   1  -6  18        0.13        7.45      6.42 o 
   2  -6  18        1.07       -3.66      9.06 o 
  -5  -5  18     1003.77     1012.41     38.33 o 
  -4  -5  18        0.26        8.95      7.17 o 
  -3  -5  18       75.16       69.78     10.76 o 
  -2  -5  18        0.19       -3.56      6.40 o 
  -1  -5  18      840.07      804.27     46.81 o 
   0  -5  18        0.12       -5.21      5.21 o 
   1  -5  18       33.05       27.56      7.05 o 
   2  -5  18       27.64       27.04      6.60 o 
   3  -5  18      418.10      426.52     24.69 o 
   4  -5  18       55.13       50.08     10.06 o 
  -5  -4  18        0.03       17.60     17.39 o 
  -4  -4  18       68.77       89.21     11.97 o 
  -3  -4  18        0.20        0.13     11.12 o 
  -2  -4  18      743.32      701.86     27.93 o 
  -1  -4  18        2.37        6.44      6.65 o 
   0  -4  18      101.49      103.82      9.53 o 
   1  -4  18       17.63       20.05      6.07 o 
   2  -4  18     1159.48     1173.39     41.05 o 
   3  -4  18       62.25       63.66     13.73 o 
   4  -4  18        2.20        0.33      7.20 o 
   5  -4  18       25.96       37.37      9.15 o 
  -6  -3  18       12.78       16.82      8.81 o 
  -5  -3  18       51.36       52.84     10.01 o 
  -4  -3  18        2.27        0.44      6.51 o 
  -3  -3  18     1532.65     1493.00     46.52 o 
  -2  -3  18        0.90        6.51     10.69 o 
  -1  -3  18      155.37      166.31     13.78 o 
   0  -3  18       16.71       15.13      5.22 o 
   1  -3  18     2302.57     2235.80     49.44 o 
   2  -3  18       94.30       81.35      8.71 o 
   3  -3  18       36.94       57.81     10.09 o 
   4  -3  18        6.76        6.40      6.43 o 
   5  -3  18      241.86      262.55     22.42 o 
   6  -3  18        0.36       -6.46      7.35 o 
  -6  -2  18        1.52        3.23      9.89 o 
  -5  -2  18        4.83        7.24     13.82 o 
  -4  -2  18      684.93      699.53     28.11 o 
  -3  -2  18        4.27        7.93      7.56 o 
  -2  -2  18      316.11      314.24     19.04 o 
  -1  -2  18        1.60        2.39      5.70 o 
   0  -2  18     2435.27     2295.27     49.72 o 
   1  -2  18       75.70       67.43      7.58 o 
   2  -2  18      236.24      244.99     13.23 o 
   3  -2  18      149.80      160.83     10.68 o 
   4  -2  18      731.26      775.24     29.36 o 
   5  -2  18        3.83       -0.64      6.33 o 
   6  -2  18        1.80       -6.90     10.38 o 
   7  -2  18        9.15       22.39     10.20 o 
  -6  -1  18        2.43        5.28      6.13 o 
  -5  -1  18      790.81      831.62     25.45 o 
  -4  -1  18        0.25        6.60      5.06 o 
  -3  -1  18      172.98      167.92     10.92 o 
  -2  -1  18       58.22       62.69      8.94 o 
  -1  -1  18     3374.51     3286.06     83.01 o 
   0  -1  18      193.38      190.26     10.77 o 
   1  -1  18       24.27       27.12      8.93 o 
   2  -1  18        9.14       12.31      4.75 o 
   3  -1  18     1291.65     1253.41     30.99 o 
   4  -1  18       14.10       13.92      7.11 o 
   5  -1  18        2.75        8.17      7.64 o 
   6  -1  18        0.21       -2.68      6.73 o 
   7  -1  18      516.96      521.78     50.25 o 
   8  -1  18       17.52       28.26      9.74 o 
  -6   0  18      336.47      364.14     25.31 o 
  -5   0  18        0.74       13.84      6.07 o 
  -4   0  18       63.10       93.79     12.85 o 
  -3   0  18        1.34        5.71      5.00 o 
  -2   0  18     2319.07     2377.97     51.36 o 
  -1   0  18       20.35        6.57      5.92 o 
   0   0  18     1119.94     1035.50     26.26 o 
   1   0  18       12.41       13.66      4.77 o 
   2   0  18      858.96      853.24     23.11 o 
   3   0  18        0.63        5.69      5.86 o 
   4   0  18        2.96        5.19      6.66 o 
   5   0  18        8.98       16.53      7.61 o 
   6   0  18      466.67      435.73     24.57 o 
   7   0  18       41.42       49.51     11.92 o 
   8   0  18       28.80       30.56      9.59 o 
  -6   1  18        0.08       13.77     13.02 o 
  -5   1  18       19.07       17.10      7.51 o 
  -4   1  18        9.39        5.66     12.41 o 
  -3   1  18     1716.65     1768.50     41.35 o 
  -2   1  18        7.75        8.00      4.96 o 
  -1   1  18        5.39        7.10      4.44 o 
   0   1  18       10.09       19.42      4.23 o 
   1   1  18     3561.63     3674.39     84.87 o 
   2   1  18       52.33       47.77      5.23 o 
   3   1  18        6.99        9.93      5.28 o 
   4   1  18        1.93        0.22      6.08 o 
   5   1  18     1487.59     1465.12     73.59 o 
   6   1  18       37.60       29.75      8.98 o 
   7   1  18       12.78       23.84     18.86 o 
   8   1  18       11.73       25.78     11.24 o 
   9   1  18       61.97       72.07     27.34 o 
  -5   2  18        0.16       13.06      7.54 o 
  -4   2  18      814.09      856.96     32.24 o 
  -3   2  18        8.21       22.83      7.46 o 
  -2   2  18      432.01      449.85     16.10 o 
  -1   2  18       41.34       36.01      7.12 o 
   0   2  18      922.45      944.00     21.34 o 
   1   2  18        6.78       -1.52      3.45 o 
   2   2  18       22.03       24.24      4.44 o 
   3   2  18       13.13       15.73      4.95 o 
   4   2  18      885.19      885.45     28.88 o 
   5   2  18       25.50       22.08      5.48 o 
   6   2  18      132.04      143.94     13.42 o 
   7   2  18      125.91      148.86     14.13 o 
   8   2  18      316.10      325.84     20.32 o 
   9   2  18       15.46       14.20      8.80 o 
  -5   3  18      434.05      463.14     41.34 o 
  -4   3  18       11.35       17.22      7.22 o 
  -3   3  18      119.46      131.62     13.10 o 
  -2   3  18       42.15       28.92      9.28 o 
  -1   3  18     1538.71     1644.65     47.30 o 
   0   3  18        0.35        3.75      3.68 o 
   1   3  18       20.64       31.77      4.80 o 
   2   3  18        1.48        4.80      3.66 o 
   3   3  18     2268.05     2330.44     49.71 o 
   4   3  18        4.98        1.94      4.61 o 
   5   3  18        1.89        5.57      4.56 o 
   6   3  18       27.20       22.62      5.69 o 
   7   3  18      662.70      652.56     21.30 o 
   8   3  18        1.90        7.28      5.56 o 
   9   3  18       27.73       54.66     10.81 o 
  -4   4  18        6.46       20.09      7.91 o 
  -3   4  18        0.11        2.57      6.55 o 
  -2   4  18      814.84      807.53     29.84 o 
  -1   4  18       11.14       13.47      6.70 o 
   0   4  18       36.47       42.10      6.54 o 
   1   4  18       18.42       22.24      5.68 o 
   2   4  18      993.32      990.53     21.95 o 
   3   4  18       33.87       30.76      5.80 o 
   4   4  18      327.42      314.02     13.30 o 
   5   4  18       50.80       65.80      7.68 o 
   6   4  18      735.17      699.54     21.51 o 
   7   4  18       14.21       10.79      6.19 o 
   8   4  18       36.47       43.65      7.59 o 
   9   4  18       20.17       12.31      6.20 o 
  10   4  18       79.18       80.38     10.39 o 
  -4   5  18       11.00       17.23      7.90 o 
  -3   5  18      428.87      459.37     38.09 o 
  -2   5  18        1.38       -5.48      5.86 o 
  -1   5  18       10.14        8.52      6.15 o 
   0   5  18       34.09       38.64      6.28 o 
   1   5  18     1337.73     1295.90     32.30 o 
   2   5  18       48.98       53.03      6.87 o 
   3   5  18        2.35       -0.33      5.99 o 
   4   5  18       34.70       33.57      6.05 o 
   5   5  18     1477.40     1423.09     34.72 o 
   6   5  18      114.81       81.43      8.50 o 
   7   5  18       34.89       30.27      6.47 o 
   8   5  18        0.12        5.61      6.50 o 
   9   5  18      151.34      156.84     12.51 o 
  10   5  18        1.43        8.56      6.94 o 
  -3   6  18        1.36       -1.49      7.20 o 
  -2   6  18        5.92       26.53      8.20 o 
  -1   6  18        1.50       -0.74      6.02 o 
   0   6  18      718.95      690.66     34.28 o 
   1   6  18       15.09       24.64     10.70 o 
   2   6  18      247.92      237.77     12.54 o 
   3   6  18       63.40       61.86     30.59 o 
   4   6  18      862.77      792.70     30.16 o 
   5   6  18       16.58       -2.05      6.25 o 
   6   6  18      108.22      114.26      9.68 o 
   7   6  18       34.83       32.95      6.65 o 
   8   6  18      118.08      136.76     11.32 o 
   9   6  18       14.38       24.81     10.86 o 
  10   6  18        6.48       21.73     12.49 o 
  -2   7  18        7.62       14.78      7.92 o 
  -1   7  18      339.66      321.70     24.82 o 
   0   7  18       68.47       62.24      8.18 o 
   1   7  18       67.60       82.65      8.87 o 
   2   7  18       15.82       16.38      5.99 o 
   3   7  18     1125.73     1087.20     70.65 o 
   4   7  18        4.58        2.68      7.19 o 
   5   7  18       98.39       75.70     12.72 o 
   6   7  18        4.58       -5.59      5.59 o 
   7   7  18      643.90      559.40     25.43 o 
   8   7  18       47.08       53.06     10.57 o 
   9   7  18        0.58       15.44      6.58 o 
  -1   8  18        0.00       12.58      7.58 o 
   0   8  18      253.18      297.80     15.45 o 
   1   8  18       87.64       94.44      9.63 o 
   2   8  18      575.93      543.75     42.20 o 
   3   8  18       14.59       11.29      7.94 o 
   4   8  18      131.68      129.67     22.85 o 
   5   8  18       19.76       19.17      7.56 o 
   6   8  18      135.74      139.49     18.68 o 
   7   8  18       74.26       79.03     11.82 o 
   8   8  18        6.06        3.43      7.53 o 
   9   8  18        4.85       19.71     10.69 o 
   0   9  18        1.37       10.05      6.80 o 
   1   9  18      257.60      277.29     15.42 o 
   2   9  18       10.76       14.29      7.85 o 
   3   9  18      177.00      173.57     16.62 o 
   4   9  18        3.40       11.51      7.41 o 
   5   9  18      230.37      259.10     27.64 o 
   6   9  18       37.83       33.27     13.94 o 
   7   9  18        0.40        9.95      7.11 o 
   8   9  18        2.40       18.47     10.87 o 
   2  10  18       49.93       57.70     11.29 o 
   3  10  18        0.96       -7.18      7.73 o 
   4  10  18      174.11      173.02     16.76 o 
   5  10  18        0.69       10.16      8.68 o 
   6  10  18       27.43       30.80      9.81 o 
   7  10  18        7.27       18.58     17.94 o 
  -2  -6  19       12.45       13.15     11.43 o 
  -1  -6  19       69.44       67.89     11.79 o 
   0  -6  19       23.30       24.44      8.36 o 
  -3  -5  19       28.33       41.08      9.40 o 
  -2  -5  19      210.40      199.97     16.79 o 
  -1  -5  19        3.33        6.22      6.54 o 
   0  -5  19      397.57      376.95     39.56 o 
   1  -5  19       27.88       25.96     10.98 o 
   2  -5  19      104.26      131.47     11.49 o 
   3  -5  19       70.92       93.29     12.39 o 
  -4  -4  19        0.83       27.50      8.77 o 
  -3  -4  19      121.16      114.99     13.33 o 
  -2  -4  19        0.39        1.91      7.31 o 
  -1  -4  19      463.80      446.48     21.72 o 
   0  -4  19        0.19       10.38      6.64 o 
   1  -4  19      147.41      153.17     12.44 o 
   2  -4  19       26.93       24.11     13.31 o 
   3  -4  19      251.39      250.64     24.02 o 
   4  -4  19       79.24       97.01     12.75 o 
  -5  -3  19       38.40       33.38      9.68 o 
  -4  -3  19      103.50      114.31     13.42 o 
  -3  -3  19        0.38        9.29      6.69 o 
  -2  -3  19      634.48      617.85     25.84 o 
  -1  -3  19       10.35        2.62      6.03 o 
   0  -3  19      406.90      398.68     15.77 o 
   1  -3  19      104.15      108.54     12.06 o 
   2  -3  19      580.91      584.04     26.20 o 
   3  -3  19      147.01      142.24     23.96 o 
   4  -3  19       22.65       25.73      8.26 o 
   5  -3  19       34.08       51.48      9.83 o 
   6  -3  19       14.59       20.71      8.78 o 
  -5  -2  19      136.71      165.89     16.34 o 
  -4  -2  19        0.24        9.04      7.08 o 
  -3  -2  19      454.74      461.21     22.02 o 
  -2  -2  19        0.39       -4.81      5.63 o 
  -1  -2  19      318.52      285.39     17.17 o 
   0  -2  19        0.79        7.56      5.66 o 
   1  -2  19     1031.02     1065.26     28.22 o 
   2  -2  19      216.52      202.42     11.80 o 
   3  -2  19       93.43       76.75     13.94 o 
   4  -2  19      216.16      234.98     24.20 o 
   5  -2  19       14.26        1.33      7.99 o 
   6  -2  19        5.45       -2.39     11.67 o 
  -5  -1  19        2.20       21.44      6.27 o 
  -4  -1  19      443.62      479.73     22.85 o 
  -3  -1  19        7.75        3.26     17.82 o 
  -2  -1  19      341.71      384.71     19.24 o 
  -1  -1  19        2.97       26.73      8.85 o 
   0  -1  19      753.33      780.31     22.58 o 
   1  -1  19        1.32       -4.82      4.82 o 
   2  -1  19      134.67      143.50      9.97 o 
   3  -1  19       12.94        3.61      6.46 o 
   4  -1  19      123.92      142.49     15.05 o 
   5  -1  19       61.10       67.66     10.46 o 
   6  -1  19      150.20      144.59     15.07 o 
   7  -1  19      120.07      141.11     17.20 o 
  -5   0  19      283.08      278.11     15.26 o 
  -4   0  19        0.83        0.20      5.29 o 
  -3   0  19      288.96      322.31     14.98 o 
  -2   0  19        0.89       -1.36      8.63 o 
  -1   0  19      843.02      863.76     44.78 o 
   0   0  19       11.50       35.32     11.14 o 
   1   0  19       24.15       30.93      5.96 o 
   2   0  19      198.73      187.04     10.83 o 
   3   0  19      367.13      388.99     19.24 o 
   4   0  19        3.47        0.64      8.23 o 
   5   0  19      223.36      192.93     28.07 o 
   6   0  19      200.05      218.50     17.16 o 
   7   0  19      103.09      116.01     25.49 o 
   8   0  19       48.49       55.63     11.55 o 
  -5   1  19       17.43       26.41     11.86 o 
  -4   1  19       64.76       72.46     10.65 o 
  -3   1  19       24.69       24.40      6.60 o 
  -2   1  19      856.44      874.43     37.09 o 
  -1   1  19       16.61        3.84      4.62 o 
   0   1  19       25.16       37.17      5.38 o 
   1   1  19       34.09       56.18      8.37 o 
   2   1  19      317.85      304.11     13.08 o 
   3   1  19       13.36       13.72      6.98 o 
   4   1  19      542.53      510.53     22.21 o 
   5   1  19       93.77       81.44     10.90 o 
   6   1  19      100.84      113.30     15.60 o 
   7   1  19      111.10      132.37     19.97 o 
   8   1  19       10.57       12.56     15.11 o 
  -5   2  19       74.46      115.62     13.57 o 
  -4   2  19       17.93       20.74      8.09 o 
  -3   2  19      630.00      688.06     27.64 o 
  -2   2  19       83.95       84.81     15.17 o 
  -1   2  19       43.20       56.18      8.91 o 
   0   2  19       44.33       51.32      5.78 o 
   1   2  19      236.87      251.59     10.26 o 
   2   2  19        0.61       -1.47      3.56 o 
   3   2  19      398.22      398.11     14.84 o 
   4   2  19       94.76       86.33      8.21 o 
   5   2  19      153.93      155.10     15.11 o 
   6   2  19       98.84      104.56     12.39 o 
   7   2  19       62.65       51.65     10.37 o 
   8   2  19      122.82      130.58     14.37 o 
   9   2  19       24.64       24.80      9.79 o 
  -4   3  19      219.62      222.78     36.74 o 
  -3   3  19       30.83       54.48     16.03 o 
  -2   3  19       30.38       26.07      7.56 o 
  -1   3  19        0.08       -1.61      5.93 o 
   0   3  19      507.85      502.40     26.00 o 
   1   3  19        4.10       10.43      4.19 o 
   2   3  19      324.98      327.22     11.33 o 
   3   3  19       28.44       26.34      5.82 o 
   4   3  19      384.89      364.53     17.46 o 
   5   3  19       12.50       19.90      5.20 o 
   6   3  19        0.38       -4.36      4.36 o 
   7   3  19       55.35       55.41      8.05 o 
   8   3  19        7.73        9.30      8.20 o 
   9   3  19       45.75       41.51     12.90 o 
  -4   4  19       45.77       56.66     10.55 o 
  -3   4  19        0.10       11.10      7.05 o 
  -2   4  19      138.40      139.03     13.68 o 
  -1   4  19      234.93      243.39     16.20 o 
   0   4  19        0.93        4.37      4.81 o 
   1   4  19      427.44      418.14     22.26 o 
   2   4  19       17.15       18.49      5.27 o 
   3   4  19      416.69      384.05     20.12 o 
   4   4  19       23.10       16.06      5.49 o 
   5   4  19      141.19      157.72     16.86 o 
   6   4  19      101.34      100.33      9.40 o 
   7   4  19      132.53      127.74     10.63 o 
   8   4  19       49.87       47.31     10.31 o 
   9   4  19       74.74      103.01     12.93 o 
  -3   5  19       24.94       40.01      9.38 o 
  -2   5  19       56.43       61.34     10.55 o 
  -1   5  19       24.22       20.67      7.49 o 
   0   5  19      186.35      192.13     11.90 o 
   1   5  19        2.32       -0.97      4.65 o 
   2   5  19       92.71       95.69      8.69 o 
   3   5  19        0.53        6.34      6.57 o 
   4   5  19       86.07       78.31     10.68 o 
   5   5  19       56.01       65.03      7.74 o 
   6   5  19       69.14       72.02      8.33 o 
   7   5  19        2.96       -2.43      5.37 o 
   8   5  19       14.61       16.96      6.19 o 
   9   5  19       30.87       32.07      7.57 o 
  -3   6  19       33.08       54.11     10.73 o 
  -2   6  19       11.02       11.38      8.33 o 
  -1   6  19      123.92      133.44     13.63 o 
   0   6  19       85.21       89.85      9.32 o 
   1   6  19      199.59      209.41     12.50 o 
   2   6  19        1.54        2.39      9.40 o 
   3   6  19        1.62       -3.55      6.14 o 
   4   6  19        9.22       15.95      7.15 o 
   5   6  19       71.79       70.10     10.74 o 
   6   6  19        7.35        1.39      6.55 o 
   7   6  19       67.21       78.92     13.82 o 
   8   6  19        3.10       20.20      6.16 o 
   9   6  19       19.04       31.65      8.85 o 
  -2   7  19       10.80        0.83      7.29 o 
  -1   7  19       19.32        7.02      7.25 o 
   0   7  19       41.74       43.29      7.14 o 
   1   7  19      117.39      114.15     10.28 o 
   2   7  19       15.30        3.40      6.79 o 
   3   7  19        6.71       12.42      7.57 o 
   4   7  19      280.29      260.94     18.33 o 
   5   7  19       16.76       10.93     12.72 o 
   6   7  19       35.79       42.89      9.50 o 
   7   7  19       30.30       21.89      8.09 o 
   8   7  19        0.31        4.81      7.08 o 
   9   7  19       16.19       29.13     13.93 o 
  -1   8  19        2.73        0.25     10.57 o 
   0   8  19       11.17       22.73      6.73 o 
   1   8  19        1.81        7.05      6.11 o 
   2   8  19        1.66       13.01     14.13 o 
   3   8  19       16.23       15.38      7.82 o 
   4   8  19       12.03       15.31     10.63 o 
   5   8  19       16.34       17.80      8.42 o 
   6   8  19        3.05        9.29      7.23 o 
   7   8  19        7.22       14.20      8.11 o 
   8   8  19        4.96        2.46      7.95 o 
   1   9  19       20.33       24.83      9.93 o 
   2   9  19      108.57       96.53     14.56 o 
   3   9  19        3.88       -6.70      7.14 o 
   4   9  19       39.30       34.91     16.03 o 
   5   9  19        1.52        1.79     14.44 o 
   6   9  19       11.61       16.90      8.63 o 
   7   9  19        0.59       -1.75     11.36 o 
   8   9  19        0.83       12.45      7.82 o 
   3  10  19        0.64       -2.02     12.78 o 
   4  10  19        9.01       31.91     10.55 o 
   5  10  19        0.16       -1.90      7.58 o 
   6  10  19        3.25        4.75      7.68 o 
  -2  -5  20        1.39        3.98      7.43 o 
  -1  -5  20       71.09       58.57     10.56 o 
   0  -5  20        3.03       11.62     10.20 o 
   1  -5  20      480.88      499.83     19.66 o 
  -3  -4  20       11.70       25.76      8.45 o 
  -2  -4  20       57.66       62.88     10.15 o 
  -1  -4  20       19.24        9.86      7.03 o 
   0  -4  20      682.64      714.34     29.12 o 
   1  -4  20       13.01       19.41      6.43 o 
   2  -4  20        2.33       12.51      6.22 o 
   3  -4  20       45.60       49.24     15.54 o 
  -4  -3  20        3.19       25.27      8.64 o 
  -3  -3  20       19.72       11.00      7.54 o 
  -2  -3  20        8.57       19.23      7.30 o 
  -1  -3  20      827.09      796.52     30.41 o 
   0  -3  20        1.39        0.89      6.88 o 
   1  -3  20        0.05       -5.71      5.71 o 
   2  -3  20       75.60       76.05     14.36 o 
   3  -3  20      812.27      788.35     31.28 o 
   4  -3  20       22.12       28.87     13.58 o 
   5  -3  20        1.22        2.24      7.39 o 
  -4  -2  20       55.53       47.56     10.12 o 
  -3  -2  20        0.12        6.40      7.29 o 
  -2  -2  20      990.05     1008.37     35.38 o 
  -1  -2  20        3.93       -4.45     11.73 o 
   0  -2  20       51.86       46.87      8.60 o 
   1  -2  20        8.57       16.29      5.80 o 
   2  -2  20      924.06      894.41     25.66 o 
   3  -2  20        9.03        7.80      7.99 o 
   4  -2  20       11.73       14.59      8.06 o 
   5  -2  20        7.18        2.83      8.43 o 
   6  -2  20      163.52      162.35     16.26 o 
  -5  -1  20       20.83       28.87     12.90 o 
  -4  -1  20        7.72       10.75      7.34 o 
  -3  -1  20      794.35      776.96     30.13 o 
  -2  -1  20        0.64       -2.80      7.13 o 
  -1  -1  20       14.11       13.91      6.65 o 
   0  -1  20      123.37      144.51     12.74 o 
   1  -1  20     1694.23     1697.65     39.86 o 
   2  -1  20        1.15        2.78      5.09 o 
   3  -1  20        1.93       -6.43      6.68 o 
   4  -1  20        0.34        6.63      7.17 o 
   5  -1  20      459.72      441.77     33.54 o 
   6  -1  20        9.71       -8.21     18.06 o 
   7  -1  20        0.19       -2.58      8.29 o 
  -5   0  20        0.57        7.62     12.04 o 
  -4   0  20      456.83      537.32     19.84 o 
  -3   0  20        0.08        6.37      5.68 o 
  -2   0  20       49.18       54.45      9.09 o 
  -1   0  20       26.68       42.88      8.03 o 
   0   0  20     2115.97     2136.21     83.61 o 
   1   0  20        5.64       15.76      5.57 o 
   2   0  20       33.35       33.68      6.60 o 
   3   0  20       79.74      101.26     11.81 o 
   4   0  20      459.35      406.65     21.20 o 
   5   0  20        2.98        0.31      6.85 o 
   6   0  20        8.42       17.58      8.29 o 
   7   0  20       29.74       15.27      8.70 o 
  -4   1  20        0.10        9.18      7.60 o 
  -3   1  20        0.37        1.81      7.68 o 
  -2   1  20       14.61       11.17      7.12 o 
  -1   1  20     1607.83     1690.16     39.52 o 
   0   1  20       15.84        9.40      5.17 o 
   1   1  20      180.46      183.98     11.06 o 
   2   1  20        2.11        1.86      4.40 o 
   3   1  20      786.24      762.51     63.46 o 
   4   1  20       10.03        8.58      7.36 o 
   5   1  20        1.29       -5.59      6.47 o 
   6   1  20       53.46       59.61     10.48 o 
   7   1  20      377.25      346.95     22.67 o 
   8   1  20      112.45      118.17     14.42 o 
  -4   2  20        3.69        9.95     15.73 o 
  -3   2  20       10.70       19.74      8.12 o 
  -2   2  20     1184.11     1312.04     41.71 o 
  -1   2  20        8.17        7.67      7.81 o 
   0   2  20       49.13       66.35      9.53 o 
   1   2  20       61.90       62.19      6.28 o 
   2   2  20     1127.21     1101.18     24.25 o 
   3   2  20        0.60       -1.95      4.64 o 
   4   2  20        0.40       -0.55      6.52 o 
   5   2  20       23.77       31.21      8.40 o 
   6   2  20      429.35      411.31     26.54 o 
   7   2  20        4.02       -8.06     17.20 o 
   8   2  20       73.46       73.96     12.13 o 
  -4   3  20        4.40       14.94      8.03 o 
  -3   3  20      787.84      762.12     30.49 o 
  -2   3  20        0.07       -2.85     12.90 o 
  -1   3  20        7.58       12.53      7.01 o 
   0   3  20        2.78       10.71      6.31 o 
   1   3  20      933.25      957.36     38.07 o 
   2   3  20        8.79        3.63      4.91 o 
   3   3  20        5.99       11.02      5.20 o 
   4   3  20       33.76       36.20      6.54 o 
   5   3  20      829.13      819.24     24.07 o 
   6   3  20       82.66       79.79      8.92 o 
   7   3  20        6.67       -4.19      7.33 o 
   8   3  20       11.21       23.63      9.71 o 
   9   3  20      124.50      124.58     19.78 o 
  -3   4  20       10.32        5.61      7.47 o 
  -2   4  20       73.70       87.72     11.86 o 
  -1   4  20       35.15       41.48      8.78 o 
   0   4  20      435.26      485.51     21.47 o 
   1   4  20       11.12       17.48      5.65 o 
   2   4  20        0.80       -5.90      5.90 o 
   3   4  20       19.29       21.01      5.70 o 
   4   4  20     1105.27     1070.44     28.58 o 
   5   4  20       84.63       71.46      8.26 o 
   6   4  20       54.94       53.58      7.82 o 
   7   4  20       23.88       26.89      6.81 o 
   8   4  20      172.80      168.79     12.62 o 
   9   4  20        0.48        0.29     10.01 o 
  -3   5  20       56.10       73.36     11.78 o 
  -2   5  20       10.32        6.39      7.86 o 
  -1   5  20      520.38      491.65     25.25 o 
   0   5  20        5.34        2.66      6.05 o 
   1   5  20        7.50        9.29      4.97 o 
   2   5  20       26.34       30.31      8.69 o 
   3   5  20      925.10      961.05     33.94 o 
   4   5  20       12.08        8.75      7.05 o 
   5   5  20       94.07       88.41      9.10 o 
   6   5  20        0.93        2.53      5.13 o 
   7   5  20      227.95      253.30     14.28 o 
   8   5  20        0.51        0.63      8.37 o 
   9   5  20       12.95       25.96     11.91 o 
  -2   6  20      131.72      155.72     15.46 o 
  -1   6  20        2.45        1.90     11.12 o 
   0   6  20       48.85       78.73     10.94 o 
   1   6  20        1.10        8.52      5.55 o 
   2   6  20      675.02      721.97     29.12 o 
   3   6  20        4.12       -3.83      6.65 o 
   4   6  20       90.94      106.35     12.60 o 
   5   6  20       52.94       38.49      9.25 o 
   6   6  20      411.57      350.49     20.75 o 
   7   6  20        2.72        3.65     14.80 o 
   8   6  20        3.67       15.54      6.43 o 
   9   6  20       21.35       29.00      7.86 o 
  -1   7  20       24.25       21.66      8.68 o 
   0   7  20       39.13       41.15     10.75 o 
   1   7  20      495.75      494.13     18.86 o 
   2   7  20       18.56       16.62      7.95 o 
   3   7  20       65.80       65.82     11.24 o 
   4   7  20        4.77        4.63      7.34 o 
   5   7  20      294.02      321.69     20.38 o 
   6   7  20        2.66        2.27      6.71 o 
   7   7  20       48.49       57.78     13.51 o 
   8   7  20        1.31        2.04      7.25 o 
   0   8  20      158.84      139.41     16.83 o 
   1   8  20       44.68       67.36     11.27 o 
   2   8  20      200.22      205.77     17.85 o 
   3   8  20       22.54       38.16     10.21 o 
   4   8  20      220.04      229.68     18.73 o 
   5   8  20        7.75        8.10      8.15 o 
   6   8  20        4.60        3.63      7.67 o 
   7   8  20       17.05       28.79      8.81 o 
   8   8  20       53.22       85.56     12.75 o 
   2   9  20        8.26        9.09      9.12 o 
   3   9  20      332.50      310.42     26.29 o 
   4   9  20        5.01       13.21      8.48 o 
   5   9  20       39.73       29.48     10.75 o 
   6   9  20        0.33        2.53      7.82 o 
   7   9  20       74.35       84.33     12.66 o 
  -2  -4  21        1.63       11.98      7.83 o 
  -1  -4  21       97.57       96.46     12.37 o 
   0  -4  21       30.45       27.21      8.64 o 
   1  -4  21      187.28      176.10     12.72 o 
   2  -4  21       30.30       37.85     10.23 o 
  -3  -3  21        0.00       16.69      8.34 o 
  -2  -3  21      147.53      138.27     14.41 o 
  -1  -3  21        9.14       19.02      7.41 o 
   0  -3  21      442.81      461.11     48.16 o 
   1  -3  21       22.99       19.33     10.24 o 
   2  -3  21      135.59      140.85     14.76 o 
   3  -3  21      163.13      162.77     15.98 o 
   4  -3  21       74.62       71.78     12.42 o 
  -3  -2  21      151.82      143.32     14.73 o 
  -2  -2  21        0.01        8.17      7.32 o 
  -1  -2  21      500.47      498.91     22.85 o 
   0  -2  21        0.54        5.84      8.91 o 
   1  -2  21      110.39      110.82      9.89 o 
   2  -2  21       37.34       40.04     11.18 o 
   3  -2  21      470.98      466.05     50.37 o 
   4  -2  21       31.00       31.78      9.67 o 
   5  -2  21       33.35       34.02      9.89 o 
  -4  -1  21       45.41       54.63     37.29 o 
  -3  -1  21        0.29        5.26      7.01 o 
  -2  -1  21      470.91      486.38     50.68 o 
  -1  -1  21        2.97        0.66      5.99 o 
   0  -1  21      163.56      175.82     14.25 o 
   1  -1  21       75.78       73.50      8.39 o 
   2  -1  21      490.92      506.55     22.98 o 
   3  -1  21       38.70       56.21      9.81 o 
   4  -1  21       56.13       57.73     10.68 o 
   5  -1  21       63.42       55.02     19.47 o 
   6  -1  21       57.23       41.95     10.83 o 
  -4   0  21       11.71       16.34     10.57 o 
  -3   0  21      397.25      407.15     22.23 o 
  -2   0  21        5.06       14.07      7.60 o 
  -1   0  21      158.51      194.07     15.11 o 
   0   0  21        9.13       41.75      8.21 o 
   1   0  21     1045.15     1060.75     28.48 o 
   2   0  21       93.79       84.91     11.16 o 
   3   0  21      186.00      173.32     14.81 o 
   4   0  21       69.13       70.02     15.54 o 
   5   0  21       47.90       43.71     10.20 o 
   6   0  21       12.60       29.18      9.95 o 
   7   0  21       31.92       36.52     10.16 o 
  -4   1  21      191.07      191.65     16.98 o 
  -3   1  21       14.07       13.26      8.11 o 
  -2   1  21       57.31       58.31      9.37 o 
  -1   1  21        0.70       14.32      6.73 o 
   0   1  21      897.43      939.73     31.96 o 
   1   1  21        0.05        2.53      5.44 o 
   2   1  21      120.40      127.18     18.74 o 
   3   1  21        3.61       11.73      7.55 o 
   4   1  21      132.49      134.42     13.64 o 
   5   1  21       65.28       73.72     11.21 o 
   6   1  21       37.59       34.95      9.02 o 
   7   1  21       54.19       53.63     11.32 o 
  -3   2  21       96.08      111.27     13.42 o 
  -2   2  21        5.21       15.05      7.67 o 
  -1   2  21      587.12      629.52     31.64 o 
   0   2  21       11.56        2.71      6.20 o 
   1   2  21      101.63      118.96      8.13 o 
   2   2  21       19.64       26.73      7.68 o 
   3   2  21      133.22      134.79     14.07 o 
   4   2  21        1.31       -3.57     12.35 o 
   5   2  21       27.47       35.86      8.90 o 
   6   2  21       66.52       65.61     10.97 o 
   7   2  21       67.93       66.06     11.66 o 
   8   2  21       51.84       50.20     10.57 o 
  -3   3  21       44.53       48.31     11.24 o 
  -2   3  21      513.03      480.28     23.06 o 
  -1   3  21       15.41        5.97      6.97 o 
   0   3  21       71.86       55.15      9.36 o 
   1   3  21       18.79       26.04      6.15 o 
   2   3  21      114.12      129.80     10.10 o 
   3   3  21        4.09        2.40      5.31 o 
   4   3  21      105.87      113.61      9.68 o 
   5   3  21       33.23       34.21      9.10 o 
   6   3  21      127.09      132.92     14.36 o 
   7   3  21       77.79       66.75     11.23 o 
   8   3  21       12.39       36.92     11.30 o 
  -3   4  21      150.86      157.73     15.77 o 
  -2   4  21       29.40       39.99     11.79 o 
  -1   4  21        6.29       10.24     10.01 o 
   0   4  21        2.26       11.64      6.82 o 
   1   4  21       90.11       91.31      9.07 o 
   2   4  21        0.08       -4.43      6.59 o 
   3   4  21       85.30      100.49     11.87 o 
   4   4  21       39.16       29.14      6.83 o 
   5   4  21      113.80      116.90     10.08 o 
   6   4  21        3.52       11.38      6.10 o 
   7   4  21       87.34       85.54      9.75 o 
   8   4  21       35.87       51.00     10.41 o 
  -2   5  21       10.24       10.72      8.09 o 
  -1   5  21        6.58       -3.24      8.48 o 
   0   5  21       50.24       73.33     11.79 o 
   1   5  21       19.41       24.87      6.63 o 
   2   5  21       30.11       37.25      9.41 o 
   3   5  21       12.38       12.40      7.43 o 
   4   5  21      112.09      144.71     18.74 o 
   5   5  21       10.80       11.98      6.64 o 
   6   5  21        5.84        2.93      5.55 o 
   7   5  21       21.66       31.88      9.14 o 
   8   5  21        3.02        3.30      6.05 o 
  -1   6  21       60.60       76.51     18.12 o 
   0   6  21        9.40       27.94      7.77 o 
   1   6  21        9.37       10.64      6.09 o 
   2   6  21        0.01        5.98      7.44 o 
   3   6  21      285.32      291.21     19.84 o 
   4   6  21       20.49        2.94      7.53 o 
   5   6  21        8.11       15.26      7.99 o 
   6   6  21       28.38       19.28      8.04 o 
   7   6  21       19.10       26.86      8.35 o 
   8   6  21        8.22       14.44      6.65 o 
   0   7  21       14.79       32.38      9.29 o 
   1   7  21        1.95       10.29     10.07 o 
   2   7  21       67.45       57.09     11.00 o 
   3   7  21       25.31       17.04     11.00 o 
   4   7  21       39.48       20.81     12.22 o 
   5   7  21        0.26       -7.71      9.77 o 
   6   7  21       44.97       57.06     10.61 o 
   7   7  21       11.46       16.52      7.85 o 
   8   7  21        2.50       -1.45      9.77 o 
   1   8  21       74.70       78.37     12.59 o 
   2   8  21        0.21       -3.10      8.25 o 
   3   8  21        0.66        9.80      8.72 o 
   4   8  21        0.65       -7.18      7.37 o 
   5   8  21        0.28        2.50      6.93 o 
   6   8  21        0.34       -1.49      9.52 o 
   7   8  21        1.12       11.52      8.08 o 
   3   9  21       20.90       23.86      9.96 o 
   4   9  21       68.51       52.99     11.29 o 
   5   9  21        0.05        7.61      8.13 o 
  -1  -3  22       23.89       33.02      8.75 o 
   0  -3  22        1.52       18.68      7.88 o 
   1  -3  22      545.54      524.16     24.13 o 
   2  -3  22        0.86        5.42      9.89 o 
  -2  -2  22       30.89       56.37     10.29 o 
  -1  -2  22       10.17       21.48      7.78 o 
   0  -2  22      607.54      598.78     25.65 o 
   1  -2  22        5.59       20.09     12.10 o 
   2  -2  22       13.91       36.88      9.77 o 
   3  -2  22        5.74       13.32      8.69 o 
   4  -2  22      377.70      398.19     23.35 o 
  -3  -1  22       14.77       18.75      7.81 o 
  -2  -1  22        1.02        9.53      9.34 o 
  -1  -1  22      951.75      927.61     33.62 o 
   0  -1  22        2.83        5.15      6.55 o 
   1  -1  22       71.67       93.86     11.29 o 
   2  -1  22       61.54       65.81     10.82 o 
   3  -1  22      624.94      657.44     28.10 o 
   4  -1  22       53.70       63.76     11.05 o 
   5  -1  22        4.76       -8.11      8.11 o 
  -3   0  22        3.38        9.97      7.52 o 
  -2   0  22      536.20      527.24     24.13 o 
  -1   0  22        5.99       11.72      7.51 o 
   0   0  22       76.32       95.33     11.28 o 
   1   0  22        2.66       20.00     10.14 o 
   2   0  22      672.32      682.19     27.18 o 
   3   0  22        3.16       14.80      7.91 o 
   4   0  22       21.07       18.48     13.21 o 
   5   0  22       30.90       16.61     10.20 o 
   6   0  22      147.22      142.83     15.65 o 
  -3   1  22      593.63      648.22     40.79 o 
  -2   1  22        0.05       22.36     11.43 o 
  -1   1  22       45.37       49.18      9.07 o 
   0   1  22       82.73      110.77     11.68 o 
   1   1  22     1097.19     1167.36     30.66 o 
   2   1  22       40.83       40.46      9.28 o 
   3   1  22        6.20        6.53      7.51 o 
   4   1  22       10.92       18.40      8.47 o 
   5   1  22      493.12      472.07     34.52 o 
   6   1  22        0.17       -3.73      7.91 o 
  -3   2  22        1.51       11.83     10.87 o 
  -2   2  22        8.55       23.88      8.54 o 
  -1   2  22        8.91        4.37      7.38 o 
   0   2  22      752.29      796.19     29.08 o 
   1   2  22        0.05        5.33      5.36 o 
   2   2  22      307.75      298.66     23.84 o 
   3   2  22       72.78       52.59     10.24 o 
   4   2  22      224.94      242.43     17.00 o 
   5   2  22        8.32        4.65      7.67 o 
   6   2  22        7.95        3.32      8.15 o 
   7   2  22       37.25       54.22     11.24 o 
  -2   3  22       11.81       17.36      8.41 o 
  -1   3  22      635.57      726.09     35.38 o 
   0   3  22        2.07       -0.31      6.63 o 
   1   3  22        5.05        5.12      5.47 o 
   2   3  22        0.22        2.00      5.51 o 
   3   3  22      773.06      754.83     23.18 o 
   4   3  22       22.73       45.41      9.15 o 
   5   3  22        1.54       -6.68     10.44 o 
   6   3  22       16.82       27.29      9.28 o 
   7   3  22      263.68      254.99     19.13 o 
  -2   4  22      353.74      391.66     22.63 o 
  -1   4  22        0.40       -2.99      6.90 o 
   0   4  22       72.01       70.82     10.68 o 
   1   4  22       23.39       27.32      8.58 o 
   2   4  22      248.95      302.20     34.28 o 
   3   4  22        2.25        3.03      7.80 o 
   4   4  22       68.76       61.07      8.04 o 
   5   4  22        6.01       15.37      7.82 o 
   6   4  22      166.35      167.56     16.54 o 
   7   4  22       13.65        5.81     10.07 o 
  -1   5  22       35.61       46.69     10.01 o 
   0   5  22        1.45        0.57      6.96 o 
   1   5  22      608.70      660.46     30.84 o 
   2   5  22        0.05        5.12      7.69 o 
   3   5  22        2.81        1.22      7.22 o 
   4   5  22       20.98       26.26      8.16 o 
   5   5  22      489.73      489.59     23.56 o 
   6   5  22        1.27        4.76      8.17 o 
   7   5  22        5.03       15.97      8.31 o 
   0   6  22      201.14      209.60     16.84 o 
   1   6  22       10.91       27.72      9.06 o 
   2   6  22       44.32       53.85     11.38 o 
   3   6  22        7.11       17.82     20.46 o 
   4   6  22      202.76      234.61     17.95 o 
   5   6  22       12.05       22.93     11.79 o 
   6   6  22       32.47       30.91      9.38 o 
   7   6  22       17.93       12.83      8.54 o 
   1   7  22       33.17       35.94     10.03 o 
   2   7  22        1.46       -0.87      8.12 o 
   3   7  22      321.45      346.01     22.27 o 
   4   7  22       13.37       11.65      8.41 o 
   5   7  22        0.37       -3.44      6.64 o 
   6   7  22        0.07       -4.06     14.87 o 
   7   7  22       99.71       91.53     12.78 o 
   3   8  22        2.27       -7.85      7.85 o 
   4   8  22       42.34       45.46     11.32 o 
   5   8  22        8.32        9.21     17.08 o 
   6   8  22       76.84       70.89     25.13 o 
   0  -2  23        3.40        6.24      7.52 o 
   1  -2  23      244.28      280.03     18.79 o 
   2  -2  23        1.64       -0.68      8.42 o 
  -1  -1  23        3.12       31.99      8.59 o 
   0  -1  23      452.08      483.48     22.98 o 
   1  -1  23       13.05       20.68      8.30 o 
   2  -1  23      178.09      166.87     15.59 o 
   3  -1  23       27.45       36.85     13.64 o 
   4  -1  23       69.93       91.00     14.07 o 
  -2   0  23        0.56       15.49      8.24 o 
  -1   0  23      406.98      485.31     23.02 o 
   0   0  23        0.07       -4.40      7.04 o 
   1   0  23      138.33      150.87     20.27 o 
   2   0  23        1.87       -2.98      7.99 o 
   3   0  23      252.00      219.97     17.37 o 
   4   0  23       61.78       62.49     11.85 o 
   5   0  23        5.87        5.96      9.20 o 
  -2   1  23      260.23      248.92     26.42 o 
  -1   1  23        3.19        5.30      7.64 o 
   0   1  23      184.08      196.04     15.42 o 
   1   1  23        9.17       25.56     11.30 o 
   2   1  23      154.72      140.14     13.81 o 
   3   1  23        1.83       10.22      8.36 o 
   4   1  23        0.93       -2.68     10.20 o 
   5   1  23       35.76       33.24      9.65 o 
   6   1  23       64.53       83.05     13.15 o 
  -2   2  23        2.22       10.87      7.99 o 
  -1   2  23       90.73      108.49     17.94 o 
   0   2  23        5.12        4.30      9.46 o 
   1   2  23      205.19      222.75     22.36 o 
   2   2  23       14.78       27.82      8.85 o 
   3   2  23       16.62       23.92      8.95 o 
   4   2  23       99.67      101.03     12.70 o 
   5   2  23       85.30       97.74     12.44 o 
   6   2  23       18.55       14.59      9.33 o 
  -1   3  23        0.60       -2.71      7.42 o 
   0   3  23      185.38      188.53     15.42 o 
   1   3  23        5.12        8.60     10.69 o 
   2   3  23        5.93       -5.77     12.16 o 
   3   3  23       25.96       24.76      8.43 o 
   4   3  23      190.61      176.13     30.90 o 
   5   3  23        3.65        3.98      7.81 o 
   6   3  23       62.70       64.20     11.65 o 
  -1   4  23       99.15      100.39     12.98 o 
   0   4  23       11.63       18.35      8.38 o 
   1   4  23        0.00        2.21     10.69 o 
   2   4  23        3.31       10.29      7.90 o 
   3   4  23      171.59      194.97     16.05 o 
   4   4  23        4.32        0.84     11.36 o 
   5   4  23       18.26       21.93     12.35 o 
   6   4  23       40.47       52.85     10.67 o 
   7   4  23       31.36       29.93     30.78 o 
   0   5  23        0.09        6.35      7.76 o 
   1   5  23        3.00       -4.05     11.06 o 
   2   5  23      177.67      190.93     16.37 o 
   3   5  23        6.06       25.26      8.73 o 
   4   5  23       12.86       20.40      8.08 o 
   5   5  23       15.73       12.80      7.46 o 
   6   5  23       39.64       70.42     23.28 o 
   7   5  23        7.06       15.85     12.04 o 
   1   6  23      107.23      122.49     20.40 o 
   2   6  23        1.59       -7.88      7.88 o 
   3   6  23       34.90       29.49     14.13 o 
   4   6  23        2.92        2.60      7.64 o 
   5   6  23       68.89       88.00     12.45 o 
   6   6  23        2.45       -1.58      6.85 o 
   2   7  23        0.98       20.77      9.50 o 
   3   7  23        0.74       -6.42     14.87 o 
   4   7  23       11.46       15.88      9.32 o 
   5   7  23        3.65       22.22      8.96 o 
   0   0  24      357.59      379.72     21.54 o 
   1   0  24       10.07        6.51     11.55 o 
   2   0  24       43.17       44.49     12.47 o 
   3   0  24        4.33       12.05      9.42 o 
   0   1  24        1.54       11.95      7.67 o 
   1   1  24        7.70       50.13     13.88 o 
   2   1  24       64.32       71.06     17.75 o 
   3   1  24      352.91      350.57     21.15 o 
   4   1  24        6.48        7.13     11.12 o 
   0   2  24       34.13       39.93     13.39 o 
   2   2  24      462.86      540.68     24.70 o 
   3   2  24       10.99       26.89      9.22 o 
   4   2  24       40.07       29.65      9.68 o 
   5   2  24       39.16       18.40     10.20 o 
   0   3  24       24.71       38.79     20.64 o 
   2   3  24        1.70       -4.79     11.55 o 
   3   3  24        0.20        3.81     12.65 o 
   4   3  24        0.57       -7.70      7.70 o 
   5   3  24      244.34      234.07     17.97 o 
   1   4  24        2.93       -9.95      9.95 o 
   2   4  24       67.69       75.72     11.94 o 
   3   4  24       59.41       73.62     11.22 o 
   4   4  24      293.69      356.55     31.33 o 
   5   4  24        3.88        7.62     12.65 o 
   1   5  24       13.25       25.92     14.01 o 
   2   5  24        1.49       -0.69      8.02 o 
   3   5  24      295.81      299.65     20.83 o 
   4   5  24        2.55        1.91      7.85 o 
   5   5  24        0.22       16.63      8.91 o 
   3   6  24        1.81        4.32      8.55 o 
   4   6  24        4.90       20.55      9.26 o 
                                                 
